# Supplementary material for: Impact of COVID-19 Vaccination on Mortality and Clinical Outcomes in Hemodialysis Patients
Source: Vaccines (Basel). 2024 Jul 19;12(7):799. doi: 10.3390/vaccines12070799 (PMC11281375; doi:10.3390/vaccines12070799)
Supplement: Supplementary file 1 [file vaccines-12-00799-s001.zip]

Archive with 1 entries (1 files):
- vaccines-3079755-supplementary.xlsx
