# Supplementary material for: Impact of COVID-19 Vaccination on Mortality and Clinical Outcomes in Hemodialysis Patients
Source: Vaccines (Basel). 2024 Jul 19;12(7):799. doi: 10.3390/vaccines12070799 (PMC11281375; doi:10.3390/vaccines12070799)
Supplement: Supplementary file 1 [file vaccines-12-00799-s001.zip › vaccines-3079755-supplementary.xlsx]

## Sheet: Sheet1
SN	Name	VaccinationStatus	VaccinationDon	NumberofVaccine	COVID-19InfectionStatus	COVID-19Hospitalization	SevereCOVID-19andDeath	Outcome 1=Death	Gender	Age (years)	Dialysis Duration (months)	death date	CTR	BNP1 (pg/mL)	BNP2 (pg/mL)	Primary Disease	Test Date 1	KT/V	URR (%)	ALB (g/dL)	ALT (U/L)	hs-CRP (mg/L)	LDL-C (mg/dL)	Ca (mg/dL)	TG (mg/dL)	HDL-C (mg/dL)	Cr (mg/dL)	Parathyroid Hormone (pg/mL)	K (mEq/L)	PHOS (mg/dL)	Na (mEq/L)	Urea (mg/dL)	PT (seconds)	PA (mg/dL)	AST (U/L)	Ferritin (ng/mL)	Beta-2 Microglobulin (mg/L)	Hb (g/dL)	UA (mg/dL)	F/T (%)	TCH (mg/dL)	Test Date 2	KT2	URR2 (%)	ALB2 (g/dL)	ALT2 (U/L)	hs-CRP2 (mg/L)	LDL-C2 (mg/dL)	Ca2 (mg/dL)
750	王珂	ND	0	0	ND	0	0	1	女	88	3.03333	2022-12-17				多脏器功能衰竭	2022.11.21			24.8	19	164.1	1.19	2.01	3.31	0.62	57		4.32	0.57	137.3	6.93	12.4		48	>2000.00		74	62		2.83
961	杨宗泽	ND	0	0	ND	0	0	1	男	89	3.43333	2022-12-26				慢性肾小球肾炎	2022.10.19			34.8	15	18.21	0.76	2.18	0.80	0.49	373		4.64	1.26	143.5	33.21	14		50	425.8		109	258	60.5	1.53
551	戚敏新	ND	0	0	ND	0	0	1	男	75	3.82361	2023-01-14 17:00:00		235		慢性肾小球肾炎	2022.12.08	1.1	62.7	38.8	70	5.34	2.02	1.86	2.36	0.99	874	484.2	5.96	0.87	137.6	25.00	11.2	302	73	76.1	38.11	105	472	27.2	4.11
941	杨福春	2	1	2	4	1	1	1	男	86	3.97799	2023-03-24 08:09:21		2368.8		急性肾衰	2022.11.25			33.6	15	54.16	1.09	2.18	1.7	0.61	502		5.75	1.82	131.7	56.21	13.5		15			94	361	13.4	2.17
345	金明霞	0	0	0	1	0	0	0	女	46	4				658	慢性肾小球肾炎	2022.11.15			34.7	10		1.63		0.75	1.09	401		4.82		142	14.62						99	423		3.45	2023.10.07	1.73	77.1	32.7	11	0.18	1.43	2.05
521	茅水英	0	0	0	1	0	0	0	女	65	4				756	慢性肾小球肾炎	2022.11.02			38.9	13			2.23	1.94	1.34	323	200.7	5.73	1.11	139.8	20.13						100	379		5.47	2023.10.09	1.26	67.1	38	45	1.61	1.88	2.12
609	沈金美	0	0	0	1	0	0	0	女	75	4				702	慢性肾小球肾炎	2022.12.10			35.7	7		3.24		2.65	1.15	285		4.2		139.7	14.39						116	211		5.45	2023.10.17	1.55	74.3	40.1	5	0.32	2.61	2.28
1056	张鲁萍	0	0	0	1	0	0	0	女	67	5				1416	慢性肾小球肾炎	2022.10.28			36.2	28		2.01	2.52	2.41	0.57	170	92.2	4.56	1.43	138.9	20.12						121	341		3.72	2023.10.13	1.84	78.7	38.2	11	0.42	1.5	2.77
1089	张云仙	ND	0	0	4	1	1	1	女	72	5.24553	2023-01-04 08:46:55		1609		慢性肾小球肾炎	2022.10.11			31.3	2	42.91	1.41	2.21	1.51	0.80	89		4.26	1.37	134.4	9.45	15.1		17			77	91	65	2.84
200	高丕珍	ND	0	0	ND	0	0	1	男	93	5.55042	2023-01-20 12:18:08		67.5		慢性肾小球肾炎	2022.12.02			23.6	31	16.43	1.26	1.75	4.51	0.82	41		3.22	0.68	139.8	5.9	11.3		56	1540.4		69	6		3.2
189	富家华	ND	0	0	1	0	0	0	男	75	6				833	慢性肾小球肾炎	2022.11.23			38.2	22		1.85		1.73	1.02	314		4.91		138.4	19.87						113	302		3.75	2023.10.11	1.43	72.5	39.2	20	0.6	1.83	2.19
663	孙慈瑛	ND	0	0	ND	0	0	0	女	86	6				227	高血压肾损害	2022.11.12			35.8	20			2.35	1.35	0.81	213		4.29	1.12	144.9	17.44			21			119	413		2.63	2023.10.28	1.71	77	37.6	9	0.64	1.92	2.46
864	肖桂芳	0	0	0	2	1	0	1	女	76	6.16667	2023-02-16		1898.8		糖尿病肾病	2022.12.05			26	10	71.08	1.62	2.24	1.01	0.83	345	46	4.76	0.75	136.2	9.72	11.5		17	592		97	185		3.11
149	方美娟	0	0	0	1	0	0	0	女	67	7				59.6	慢性肾小球肾炎	2022.10.06			42.1	31		1.82	2.31	0.98	1.18	190		5.15		139.4	22.18	10.5		28	54.2		107	248		4.63	2023.10.02	1.64	76.6	39.2	16	0.44	1.52	2.27
774	王素芸	2	1	2	1	0	0	0	女	33	7					IGA肾病	2022.11.24			42.4	9		2.51		0.77	1.12	234	95.3	5.16		139.4	18.13						104	340		4.36	2023.10.19	1.53	75	45.8	33	1.27	1.99	2.1
1139	仲玉仙	ND	0	0	2	1	0	0	女	74	7			1577.7	672	IGA肾病	2022.10.27			30.3	25	16.73	2.33	2.75	2.3	0.85	860	26.7	5.75	1.86	136	29.97	13.1	291	33	177	36.85	105	280	19.7	4.21	2023.10.01	1.83	79.7	24.8	6	65.49	2.34	2.3
327	姜桥坤	0	0	0	0	0	0	0	男	39	8			29		IGA肾病	2022.10.07			37.3	7	1.88	2.77	1.9	1.98	0.96	378		5.94	0.83	139	20.24	10.9		12	71.6		108	493	22.7	4.57	2023.10.14	1.28	68.5	41.8	7	1.03	1.93	2.32
461	刘玉峰	2	1	2	1	0	0	0	男	54	8				198	慢性肾小球肾炎	2022.10.28				32						267					9.61			48				469			2023.10.05	未找到对应的透析记录！	65.5	36	17	0.35	1.81	1.96
622	沈文荣	0	0	0	1	0	0	0	男	72	8					慢性肾小球肾炎	2022.10.07			35.5	14			2.2	1.42	1.4	221		4.86		140.1	22.99			22			102	497		5.45	2023.10.05	1.5	73.4	29.7	12	0.59	1.98	1.83
1023	袁淑恩	0	0	0	0	0	0	1	女	94	8.86667	2023-06-18		72		糖尿病肾病	2022.10.14			32.9	40	56.86	2.69	2.27	2.01	0.78	100		3.52	0.56	139.1	16.35	13.1		51	711.4		93	163		3.89
93	陈雪娟	0	0	0	2	1	0	0	女	76	9				359	糖尿病肾病	2022.10.08			32.5	25		3.14		3.03	1.37	225		5.27		139.5	18.07						106	445		5.7	2023.10.07	1.92	81	38	20	0.49	1.83	2.24
988	游开阳	0	0	0	0	0	0	1	男	94	9.25306	2022-12-27 14:12:15		2199		急性肾衰	2022.11.19			21.2	26	48.98	1.41	2.2	1.67	0.52	417	26.9	3.64	0.36	140.2	25.7	13.9		50			79	252		2.22
702	童浩	0	0	0	1	0	0	0	男	30	10					IGA肾病	2022.10.16			38.6				2.1			385		4.79	1.41	140.1	24.9							400			2023.10.02	1.43	68.4	40	6	2.17	1.85	1.91
172	冯星华	0	0	0	0	0	0	0	女	66	11					糖尿病肾病	2022.10.28							1.95			210		4.45		142.3	11.14	11.3					92				2023.10.03	1.81	77	32.8	5	0.47	3.5	1.87
647	施耀进	0	0	0	1	0	0	0	男	58	11			94	307	糖尿病肾病	2022.10.10			31.8	15	0.81	2.1		2.88	0.85	495	103.6	5.09	0.80	136.3	21.49	11		18	110.3		123	306		4.08	2023.10.02	1.24	65.7	34.3	5	0.94	2.07	2.12
197	高建明	3	1	3	1	0	0	0	男	53	12				5000	慢性肾小球肾炎	2022.11.02			38			1.78	2.21	3.53	0.80	807	82.2	4.29	1.7	142.1	23.61						107	359			2023.10.07	1.34	69.7	38.5	8	12.14	1.18	2.17
306	黄莹	0	0	0	1	0	0	0	男	53	12					糖尿病肾病	2022.10.11			28.5	10				1.21	1.14	322		5.31		142.7	11.52							164		5.3	2023.10.02	1.28	67	36.6	10	0.75	3.23	1.92
351	金幼良	ND	0	0	ND	0	0	0	男	59	13			98		慢性肾小球肾炎	2022.12.05			28.6	14	3.22	1.98	2.12	0.97	0.70	1293	172.5	5.17	0.89	138	24.7		398	15	30.7	52.19	106	365	18.2	3.1	2023.10.25			33.6	27	5.14	1.79	2.26
909	徐奕冬	0	0	0	2	1	0	0	女	85	13				371	痛风肾	2022.11.23			34.7	9		2.45	2.19	0.91	1.36	251		5.08	1.38	142.1	33			21			92	251		4.51	2023.10.02	1.84	79.6	31.7	7	1.31	2.73	1.99
911	徐云	0	0	0	0	0	0	0	女	52	13					糖尿病肾病	2022.10.27			29.1	21	0.31	1.82	1.91	0.63	0.88	366	417.3	3.99	1.16	142.6	17.53	11.2		19	11.3		80	294	24.9	3.31	2023.10.04	1.46	70.5	36	9	1.02	2.04	2.01
1008	俞荣森	0	0	0	0	0	0	0	男	80	13					糖尿病肾病	2022.10.04			36.7	14				2.27	0.67	387		3.94		134.6	19.81						103	315		3.31	2023.10.07	1.5	74.7	42.4	11	4.6	3.42	2.34
1058	张明发	0	0	0	0	0	0	0	男	63	13				27	糖尿病肾病	2022.10.24			25.8	27		3.05	2	1.54	1.24	366		4.62		143	12.38						109	237		5.55	2023.10.06	1.04	59.4	33.4	17	0.37	2.65	2.1
1081	张旭云	2	1	2	1	0	0	0	男	54	13				665	慢性肾小球肾炎	2022.12.10			32.7	24		3.41	2.12	1.41	1	392	284.2	4.83	1.34	137.3	17.89			21			112	449		4.94	2023.10.03	1.2	62	30.4	7	3.9	1.34	2.05
773	王素英②	0	0	0	0	0	0	1	女	78	13.2333	2023-01-12				慢性肾小球肾炎	2022.12.07	2.27	85.3	35.3	21	2.31	2.91	2.05	2.24	2.06	579	134.3	3.66	1.44	138.9	18.05	10.3	222	35	26.2	44.41	114	337	8	6.31
188	傅志高	ND	0	0	4	1	1	1	男	89	13.6667	2023-01-10		385		糖尿病肾病	2022.12.01	1.3	67.7	36.6	5	10.45	2.53	2.16	1.31	0.91	670	121.4	3.60	0.97	135.5	12.57	11.1	320	21	125	26.24	120	333	24.1	4.05
305	黄音雷	0	0	0	2	1	0	0	男	52	14				159	IGA肾病	2022.10.06			39	23				2.41	0.93	421	102.8	4.96		138.7	21.38						132	341		4.28	2023.10.03	1.11	62.7	45.8	24	2.04	1.52	2.08
404	李鹏辉	ND	0	0	ND	0	0	0	男	48	14			113.4		糖尿病肾病	2022.12.10			17.8	6	6.59	6.18	1.85	1.78	1.46	613	437	3.85	1.33	146	24.32	10.8		14	65		73	531		8.83	2023.10.04	1.14	61.6	33.5	7	0.58	1.49	2.03
456	刘雪松	0	0	0	0	0	0	0	男	74	14			127		多囊肾	2022.11.15			31.1	12	1.59	3.3	1.55	1.27	0.90	568	598.6	3.52	2.11	145.8	41.14	11.5		13	38		92	529		4.28	2023.10.03	1.5	72.1	33.4	14	40.38	2.07	2.06
780	王杏姑	ND	0	0	ND	0	0	0	女	94	14				1112	糖尿病肾病	2022.11.30			36.5	14	1.26	1.36	2.14	1.38	0.88	323		3.58	1.14	141.5	24.76	11.8		17			119	243	21	2.97	2023.10.10	1.86	79.8	33.5	20	7.97	1.43	2.36
824	吴佳棋	1	1	1	1	0	0	0	男	34	14				196.6	IGA肾病	2022.10.04			43	7		4.95	2.25	1.88	1.38	467		4.84	1.54	143.5	22.64			13			103	458		7.52	2023.10.06	1.2	63.3	45.7	5	4.22	3.52	1.98
879	徐爱爱	0	0	0	1	0	0	0	女	60	14				605	慢性肾小球肾炎	2022.10.26			33.4	19			2.26	1.07	0.90	326		5.21	1.58	142.9	28.44			16			113	342		5.24	2023.10.06	1.73	78.8	39.5	16	0.52	2.21	2.28
948	杨莉红	0	0	0	2	1	0	0	女	61	14					慢性肾小球肾炎	2022.12.06			35.2	16	5.12	2.13	2.57	3.77	0.98	741	637.5	4.23	1.3	141.2	12.48		416	31	86.9	39.29	102	340	28.2	4.19	2023.10.05	1.67	75	35.7	8	1.38	1.55	2.49
1020	袁李坤	0	0	0	1	0	0	0	男	67	14				48	糖尿病肾病	2022.10.31			31.2	25		2.03	2.06	9.32	1.3	393	365.9	3.35	1.24	136.4	15.79			35			126	359		5.59	2023.10.02	1.15	61.4	40	12	1.7	1.54	2.22
1025	袁祖才	ND	0	0	3	1	1	0	男	86	14				488	糖尿病肾病	2022.11.18			37.8	16	2.03	1.47	2.12	1.63	0.60	172		4.12	1.11	137.6	12.68	12		16	142.8		96	341	23.6	2.87	2023.10.07			31.9	8	11.9	0.74	2.18
509	吕祝仙	0	0	0	1	0	0	1	女	94	14.3786	2023-09-11 08:35:38		1319		糖尿病肾病	2022.10.21			32.1	26	2.94	1.96	2.27	1.19	1.11	373		4.86	1.43	134.7	11.23	10.1		30	96.9		113	273	33	3.8
33	常桂青	3	1	3	1	0	0	1	女	71	14.9882	2023-04-18 15:30:24				慢性肾小球肾炎	2022.12.02	1.22	65.9	36.5	4	1.91	1.59	2.46	0.64	1.03	730	30.6	4.59	1.04	136.7	20.14	11.8	283	13	256.7	26.04	93	316	48.3	3.17
198	高金蝶	0	0	0	1	0	0	0	女	36	15			89		IGA肾病	2022.11.15			37.6	10	2.91	3.59	2.39	3.38	1.21	547	27.2	3.67	1.5	142.7	24.8	10.1		12	173.1		111	249		6.01	2023.10.02	1.57	75.3	37.4	5	1.99	2.37	2.07
667	孙洪炎	ND	0	0	2	1	0	0	男	72	15			79.2	294	慢性肾小球肾炎	2022.11.05			31.3	15	18.17	1.76	2.19	2.1	0.98	1495	297.1	3.77	1.46	138.4	18.40	10.6		26	33.1		95	447		3.49	2023.10.07	1.3	68.4	39.3	14	2.77	1.53	2.15
715	汪建新	3	1	3	1	0	0	0	男	69	15			44		IGA肾病	2022.12.01			23.7	9	9.95	3.88	1.75	1.46	1.22	639		4.18	2.13	147.4	36.39	12.8		12			67	647		5.56	2023.10.07	1.28	68.3	33.9	12	15.86	2.65	2.31
834	吴珊毅	0	0	0	2	1	0	0	男	73	15			530.1		糖尿病肾病	2022.12.08			38.4	3		1.26		0.53	0.83	316		5		138.5	27.04	12.1					99	593		2.46	2023.10.02	1.51	71	35.1	4	12.35	0.96	2.11
1117	赵京	3	1	3	2	1	0	0	男	42	15					多囊肾	2022.11.27			39.8	22	0.64	1.81	2.12	0.92	0.66	479		5.33	1.62	136.2	35.62			15			87	208	30.2	3.58	2023.10.05	1.35	68.4	34.6	9	9.35	1.14	2.17
793	王玉庆	0	0	0	1	0	0	1	男	63	15.5183	2023-10-09 13:10:06				IGA肾病	2022.12.03	1.29	66.2	38.3	15	0.47	3.55	2.32	1.35	0.96	994	81.8	5.65	1.4	139.1	30.64	11.4	523	11	256.3	26.14	120	412	38.9	4.88	2023.10.03							2.12
116	邓雅倩	ND	0	0	ND	0	0	1	女	96	15.8454	2023-12-07 08:43:24		989		慢性肾小球肾炎	2022.10.13			31.8	15	2.53	1.88	2.2	1.17	0.80	169		4.96	0.54	139.5	19.39	11.1		28	1327		102	111	77.3	3.26	2023.10.03			33.4	7	22.49	2.24	2.14
27	曾仁儿	0	0	0	2	1	0	0	女	61	16			152		慢性肾小球肾炎	2022.10.19			37	23		2.22		2.58	1.23	324		4.48		137.7	28.48						101	476		4.63	2023.10.14	2.13	84.2	31.1	12	1.6	2.23	1.88
57	陈洁	1	1	1	2	1	0	0	女	40	16			1632	2910	糖尿病肾病	2022.10.09			24.8	11	1.39	4.98	2.02	1.27	1.17	381	242.3	4.98	1.31	142.2	16.36	11.6		9			85	596		6.15	2023.10.03	1.18	63	31.5	7	82.9	1.74	2.16
173	冯雪景	0	0	0	2	1	0	0	男	68	16				640.1	慢性肾小球肾炎	2022.12.07			31.9				2.15			387		5.19	1.34	138.4	26.37						109	253			2023.10.04	1.26	67.5	35.3	22	0.82	1.54	2.17
489	陆小毛	3	1	3	3	1	1	0	男	76	16			921.6		糖尿病肾病	2022.10.27			34.6	15		2.46	1.87	0.75	1.04	602		5.28		141.5	23						99	453		4.04	2023.10.07	1.45	72.7	41.3	15	1.01	3.05	2.42
493	陆振华	0	0	0	0	0	0	0	男	55	16			148.4	271	糖尿病肾病	2022.10.11			30.3	29	2.58	3.13	2.07	1.29	0.87	434	367.3	4.5	1.27	142.7	16.06	11		26	100		108	502		4.67	2023.10.03	1.26	68.2	30.5	12	0.79	2.4	2.01
620	沈天明	3	1	3	2	1	0	0	男	71	16			106	931	糖尿病肾病	2022.11.10			41.7	14				1.25	0.92	405	179.1	4.27		135	14.51						100	458		2.54	2023.10.07	1.35	69.9	35.9	7	24.89	0.93	2.07
814	邬杰	2	1	2	0	0	0	0	男	45	16			631		糖尿病肾病	2022.10.11			21	37	4.23	3.85	1.79	1.11	1.52	505	67.6	4.03	1.13	140.5	22.18	10.7		32	252.1	16.84	84	432	21.9	6.21	2023.10.07	1.27	65.4	41.3	10	1.04	1.01	2.27
836	吴顺忠	1	1	1	1	0	0	0	男	71	16					慢性肾小球肾炎	2022.11.15			31.8	16	0.59		1.99			503	425.7	4.77	1.7	141.6	31.21			29			93	488			2023.10.05	1.43	70.3	41.6	10	1.85	2	2.08
957	杨有富	0	0	0	0	0	0	0	男	64	16				32	糖尿病肾病	2022.10.13			31.6	18		4.04	2.28	2.13	1.09	485		5.66		143.5	23.31	10.4		21			100	435		5.66	2023.10.05	1.25	65.9	33.2	14	7.82	2.12	2.26
965	姚月红	ND	0	0	ND	0	0	0	女	66	16			711	5000	慢性肾小球肾炎	2022.10.21			29.4	17	0.71	3.09	2.49	1.54	1.09	612	50.6	4.01	1.59	141.5	27.67	10.5		18	28.8		88	377		5.35	2023.10.07	1.75	76.1	37.3	13	2.09	3.1	2.32
1009	俞水根	0	0	0	0	0	0	0	男	85	16			1051		慢性肾小球肾炎	2022.10.24			36.2	8			1.97	1.03	0.95	501	219.1	4.69	1.5	134.5	25.49						95	243		3.34	2023.10.05	1.24	65.4	37.7	6	1.55	2.92	2
1048	张杰成	0	0	0	1	0	0	0	男	51	16			5053		慢性肾小球肾炎	2022.12.05			25.7	5	28.37	2.36	1.85	0.88	1.06	1419	582.2	3.87	1.4	143.3	20.73	12.3		16	317.1		74	464		3.88	2023.10.09	1.52	70.9	37.5	4	30.78	3.09	2.31
483	陆宝庚	0	0	0	2	1	0	0	男	72	17			328	2382	糖尿病肾病	2022.11.22			22.5	9	116.39	3.8	1.84	1.41	1.31	697	311.5	4.07	2.37	140.5	22.85	10.7		14	276.9		89	493		5.74	2023.10.05	1.21	63.5	37.6	11	25.27	3.85	1.92
573	裘国良	0	0	0	1	0	0	0	男	61	17			5053		慢性肾小球肾炎	2022.11.09			35.8	11	0.65	1.69	2.13	1.01	1.26	915	188.6	5.83	2.24	141.2	29.37	12		21	22.4		101	246		3.57	2023.10.02	1.52	72.2	42.2	9	0.99	3.03	2.14
720	汪忠庆	ND	0	0	ND	0	0	0	男	79	17			157.5		糖尿病肾病	2022.11.15			20.3	21	1.67	4.07	2.03	1.91	1.5	830	534.8	5.27	2.28	141.9	40.94	11.6		37	157.3	20.2	80	374		6.72	2023.10.07	1.33	66.8	35.4	8	1.22	2.26	2.25
883	徐定友	0	0	0	2	1	0	0	男	63	17					IGA肾病	2022.10.17			36.8	37	1.46	2.71	2.26	1.54	0.91	812	87.2	4.35	1.35	138.5	31.41	11.7		32	142.7		88	411		4.07	2023.10.02	1.45	71	43.9	20	1.18	3.29	2.09
1175	周跃平	0	0	0	1	0	0	0	女	56	17			308		慢性肾小球肾炎	2022.11.14			30.7	7	0.28	2.52	2.17	1.6	1.03	977	415.7	4.75	2.22	140	51.16	10.8		18	196.7		58	502		4.29	2023.10.07	1.67	76.8	35.7	7	0.71	2.1	2.15
955	杨学民	ND	0	0	ND	0	0	1	男	48	17.1667	2024-01-29				糖尿病肾病	2022.12.07	1.02	56.6	37.2	13	0.62	1.4	2.15	1.05	0.99	533	153.4	4.43	1.15	138.3	11.10	11.6	335	9	96.5	19.85	99	229	32.7	3.16	2023.10.07	1.07	60.2	44.3	8	3.12	2.4	2.11
554	戚文光	0	0	0	1	0	0	1	男	66	17.8595	2024-01-30 18:50:15			849	肿瘤相关性肾衰	2022.10.08							2.17					4.34	1.34	140.2		21.6									2023.10.03	1.2	63.5	22.2	16	99.68	1.29	2.13
344	金马兴	ND	0	0	ND	0	0	1	男	77	17.9274	2023-01-11 19:42:11	0.56	631.8		糖尿病肾病	2022.12.10	1.55	71.4	35.4	13	0.98	1.59	2.02	0.92	0.92	693	98.2	5.12	1.54	141.0	13.75	10.6	292	18	13	34.36	103	435	7.5	3.07
227	韩阿旺	0	0	0	1	0	0	0	男	83	18			995.2		慢性肾小球肾炎	2022.12.01	1.74	76.7	36.4	10	1.82	1.68	2.01	0.95	1.66	565	246.1	4.49	1.43	137.7	22.36	11.8	278	17	15.2	26.18	85	337	11.9	4.59	2023.10.03	1.69	75.7	34.3	20	4.8	1.55	1.79
346	金文英	2	1	2	1	0	0	0	女	69	18			81		慢性肾小球肾炎	2022.12.01	1.6	75.2	33.5	19	1.99	1.96	2.23	1.04	0.93	711	187	5.09	1.36	137.3	26.09	10.8	343	31	59.8	24.38	99	365	27.6	3.72	2023.10.03	1.65	76.2	36.8	12	2.27	1.56	2.4
700	童萃斌	3	1	3	1	0	0	0	男	81	18			5000		糖尿病肾病	2022.11.18			36.9	9	175.83	0.90	2.21	0.38	0.99	300	74.2	4.86	1.05	137.3	27.67	14		19	140		93	169	10.7	2.58	2023.10.06	1.06	59.7	35.7	10	6.69	1.71	2.23
975	叶仁英	ND	0	0	ND	0	0	0	女	90	18					糖尿病肾病	2022.11.05	1.63	73.2	32.9	12	3.87	1.69	2.08	0.77	1.38	497	122.9	4.54	1.25	139.9	27.08	12	245	22			110	322	10.5	3.93	2023.10.05	1.82	76.9	36.1	16	1.26	2.14	1.86
1156	周乐群	1	1	1	2	1	0	0	男	69	18			1721	452	慢性肾小球肾炎	2022.10.20			29.9	39	6.66	1.78	1.93	0.59	0.88	408	406	3.49	1.45	144.9	27.21	11.7		26	56.2		68	318		3.25	2023.10.10	1.69	76.7	40.9	12	160.09	3.18	2.56
16	蔡为	0	0	0	1	0	0	0	男	58	19			1767		糖尿病肾病	2022.12.01	1.28	65.8	35.7	11	1.32	2.6	2.03	2.82	1.02	517	468.9	5.31	1.38	142	19.13	11.5	379	20	62	20.28	116	328	21	4.71	2023.11.02	1.3	66.2	39.3	10	4.94	3.36	2.13
94	陈亚青	ND	0	0	ND	0	0	0	女	66	19					IGA肾病	2022.12.05	1.79	77.7	33.2	19	6.71	2.19	2.02	0.53	1.38	625	92.2	3.89	0.99	139.9	19.19	10.5	260	27	88.7	21.74	79	335	24.6	4.46	2023.10.07	1.63	75.3	39.9	8	1.16	2.71	2.28
187	傅卫忠	0	0	0	1	0	0	0	男	55	19					糖尿病肾病	2022.10.31	1.01	55.8	39.3	22	3.86	2.07	1.94	3.66	0.98	535	346.4	4.26	1.52	140.8	18.73	11.3	449	43	182.9	18.65	116	488	28.8	4.43	2023.10.02	1.01	57.5	44.1	11	1.95	1.81	1.94
674	孙妙洪	0	0	0	1	0	0	0	男	59	19				5.9	高血压肾损害	2022.12.01	1.42	70.8	38.1	59	0.69	2.43	2.26	1.71	0.94	664	52.9	4.09	1.4	140.1	16.31	10.7	333	29	11.5	24.94	106	273	21.8	4.22	2023.10.05	1.5	70.9	37.3	11	1.04	3.5	2.2
831	吴明华	3	1	3	1	0	0	0	男	77	19			151		慢性肾小球肾炎	2022.10.29			33.8	13		1.98		0.78	0.86	381		4.09		144.3	15.59			20			102	352		3.53	2023.10.17	1.39	71.8	40	21	0.88	2.94	2.14
1200	朱兴华	3	1	3	1	0	0	0	男	54	19					糖尿病肾病	2022.11.01	1.35	68.4	27.1	22	0.37	1.41	1.99	1.52	0.63	596	166.2	4.28	1.69	139.6	18.56	10.7	253	27	118.2	27.59	107	206	37.3	2.56	2023.10.03	1.41	68.4	34.7	14	0.29	1.21	1.99
141	方浩棠	0	0	0	2	1	0	0	男	71	20				2927.9	慢性肾小球肾炎	2022.11.06			35.7	20	0.67	1.6	2.18	0.17	0.56	508		4.39	1.12	141	19.32	14.2		28				238	38.8	2.77	2023.10.07	1.04	58.8	39.5	24	1.39	2.02	2.36
321	江一波	0	0	0	0	0	0	0	男	34	20				103	糖尿病肾病	2022.12.08	0.75	48.4	37.6	62	2.69	2.3	2.17	7.86	0.81	586	224.1	3.97	1.88	138.6	18.48	10.1	151	25	210.8		118	530	18.6	4.38	2023.10.06	0.84	53	38.4	41	7.54	2.92	2.01
445	刘刚	3	1	3	0	0	0	0	男	64	20					糖尿病肾病	2022.12.05	1.15	61.3	36	17	2.64	2.65	2.16	5.59	0.99	1093	74.1	4.77	2.02	138.6	30.09	10.1	419	18	220.8		133	338	35.3	5.19	2023.10.06	1.19	62.4	37.6	8	3.21	1.77	2.05
572	乔强明	2	1	2	0	0	0	0	男	42	20					慢性肾小球肾炎	2022.10.04	0.95	54.2	35.4	33	3.4	1.78	2.36	1.97	0.76	762	474.9	6.22	3.11	141	15.95		334	25	556.1	44.54	104	364	17.6	3.09	2023.10.07	1.01	56.5	41.2	7	6.48	1.79	2.42
850	吴竹松	0	0	0	0	0	0	0	男	65	20				102.1	肾淀粉样变	2022.12.05	1.47	69.4	23	29	37.15	1.86	2	1.12	1.14	595	59.7	4.25	2.01	142.8	25	10.9	162	28	38.3	28.30	134	404	21.2	3.77	2023.10.03	1.79	77.8	40.2	35	1.05	1.86	2.21
932	许雨生	3	1	3	1	0	0	0	男	77	20			143	179	慢性肾小球肾炎	2022.10.13	1.4	71.3	34.3	13	43.01	4.52	2.04	0.94	1.36	557	239.9	6.46	1	135.5	19.73	10.1	415	19	102.2	18.98	104	325	13.2	6.81	2023.10.05	1.44	70.5	33.4	6	24.79	1.48	2.16
1040	张国荣	3	1	3	1	0	0	0	男	49	20			243		系统性血管炎	2022.12.08	1.04	60.2	39.8	8	0.28	3.34	2.38	2.14	1.25	1146	146.2	4.62	1.09	137.2	19.24	10	428	11	116.2		113	447	33	5.68	2023.10.07	1.39	69.5	44.5	13	0.2	2.83	2.43
1196	朱文芳	0	0	0	0	0	0	0	女	91	20					慢性肾小球肾炎	2022.12.08	1.48	71.6	34.2	13	0.92	2.55	2.16	1.51	1.14	317	49.8	3.99	1.3	139.3	22.89	10.7	233	21	25.5	17.14	123	329	16	4.58	2023.10.05	1.45	71.9	39.5	13	1.08	2.73	2.25
272	胡荣生	ND	0	0	ND	0	0	1	男	91	20.8667	2023-04-16	0.62	292		慢性肾小球肾炎	2022.12.09	0.84	52.2	29.8	17	14.48	0.91	2.08	0.99	0.65	491	213.4	5.51	1.39	137.3	17.96	11.8	104	27	16.5	23.89	97	284	12	2.04
742	王建凤	0	0	0	0	0	0	0	女	54	21					慢性肾小球肾炎	2022.12.08	1.6	76.3	33.3	63	4.71	1.52	2.48	1.18	0.79	856	0.0	3.51	1.28	141.2	16.08	9.8	334	56	143.3	38.45	107	410	43.7	2.85	2023.10.07	1.66	76.6	40.6	16	1.91	2.3	2.12
782	王秀英	ND	0	0	ND	0	0	0	女	70	21					糖尿病肾病	2022.10.10							2.04				111.9	5.45	2.71	134.2							102				2023.10.06	1.81	78.8	37.1	12	30.9	3.3	2.14
678	孙淑香	0	0	0	1	0	0	1	女	92	21.6476	2023-01-05 10:17:35		1149		慢性肾小球肾炎	2022.10.27			35	17	2.44	2.02	2.35	0.48	0.35	433		4.25	1.17	140.7	24.59	12.6		26	228.9		65	214	23.4	2.36
522	梅金根	0	0	0	1	0	0	0	男	64	22			121.4		慢性肾小球肾炎	2022.12.08	1.39	70.7	36.1	45	5.84	2.83	2.24	1.29	0.96	784	242.7	4.28	1.68	139.3	17.70	10.2	352	26	142	24.82	122	467	56.2	4.39	2023.10.03	1.29	67	36.6	8	8.73	3.18	2.14
599	沈国荣	0	0	0	1	0	0	0	男	72	22			57		慢性肾小球肾炎	2022.12.05	1.47	70.6	30.2	28	1.68	3.01	2.09	1.18	1.18	706	128.5	4.05	1.02	140.5	20.58	11.6	356	31	33.6	18.89	92	548	35.1	4.77	2023.10.02	1.44	69.8	32.1	8	1.44	1.71	2.2
1141	周朝敬	3	1	3	0	0	0	0	男	53	22			36		糖尿病肾病	2022.11.22	1.28	65	33.7	11	8.24	2.62	2.05	3.32	0.93	582	103.7	3.56	1.25	131.6	17.52	9.9	259	15	105.8		95	373	16.8	4.26	2023.10.06	1.29	65	38.5	11	156.78	3.63	2.2
1193	朱美华	2	1	2	1	0	0	0	女	50	22					IGA肾病	2022.12.02	1.78	77.1	37.8	27	0.37	2.78	2.27	1.39	1.31	573	73.1	4.41	1.91	135.4	22.80	9.8	389	26	323.3	25.56	114	313	47	4.7	2023.10.04	1.72	75.1	38.1	29	0.4	2.1	2.25
619	沈苏珍	ND	0	0			0	1	女	72	22.7333	2023-01-01	0.47	3170		慢性肾小球肾炎	2022.11.08			28.6	10	69.58	1.39	2.38	1.68	0.98	788	598.1	4.24	1.2	141.5	15.38	11.6		13	94.5		96	380	12.8	3.06
182	傅成德	0	0	0	2	1	0	1	男	79	22.847	2024-02-16 09:51:48		450.5	3360	糖尿病肾病	2022.12.01	1.21	66.1	40	8	1.74	3.08	2.13	2.73	1.06	812	87	3.95	1.75	133.8	21.07	11.1	350	10	30.9	29.87	121	381	20.8	5.37	2023.10.03	1.08	0.579	31.5	13	26.79	1.37	2.22
185	傅生祥	ND	0	0	ND	0	0	0	男	91	23					糖尿病肾病	2022.11.22			30.1	27	30.76	3.3	2.27	5.45	0.83	127		3.75	0.63	134.7	7.73	10.9		53	375.9		92	175		5.13	2023.10.01			27.2	23	157.29	1.29	2.25
423	梁斌	0	0	0	0	0	0	0	男	47	23			2123		糖尿病肾病	2022.10.11	1.37	66.1	26.5	30	8.86	1.27	2.6	1.48	0.64	507	3.5	3.65	0.77	139.3	16.76	13	161	27	100.9	33.44	78	327	13.2	2.44	2023.10.07	1.5	69.5	37	14	0.84	1.18	2.24
500	骆建平	2	1	2	1	0	0	0	男	52	23			1854.9		糖尿病肾病	2022.11.17							2.36				30.5	4.83	1.75	139.4							111				2023.10.05	1.1	61.6	41.7	11	0.86	1.72	2.22
562	钱辉	0	0	0	1	0	0	0	男	50	23					慢性肾小球肾炎	2022.12.10	1.27	66	38	13	2.5	1.7	2.31	4.3	0.61	1127	290.9	4.75	1.93	141.1	17.91	11.4	366	12	59.3	40.46	129	399	34.8	2.96	2023.10.05	1.24	65.4	39.7	13	1	1.35	2.19
659	宋后苏	0	0	0	0	0	0	0	男	76	23					慢性肾小球肾炎	2022.12.08	1.54	70.9	29.2	7	18.94	1.04	2.3	0.41	1.28	534	31.3	4.55	1.01	136.7	18.92	11.5	191	20	38.7	31.14	86	329	6.6	2.99	2023.10.05	1.34	68.2	40.7	2	4.11	1.81	2.3
751	王琍	ND	0	0	ND	0	0	0	女	91	23			3181	1237	糖尿病肾病	2022.11.08			30.8	7	1.46	1.98	2.12	0.60	1.7	323		4.97	1.01	142.1	15.87	10.4		15	28.1		91	328	9.4	4.88	2023.10.02			39.5	7	127.36	3.02	3.06
989	于淑敏	0	0	0	0	0	0	0	女	85	23		0.64		1491	系统性血管炎	2022.10.17			34.4	29	40.46	2.92	2.41	1.69	1.74	445	59.4	4.19	0.96	137.6	29.11		299	54			117	386	24.7	5.74	2023.10.06	1.49	71.6	34.9	29	15.45	4.07	2.3
1114	赵法军	0	0	0	1	0	0	0	男	64	23					糖尿病肾病	2022.12.07	1.45	70.9	36.5	7	0.93	3.16	2.01	1.77	0.88	514	339.2	3.86	1.54	135.7	16.23	10.6	357	10	57.7	20.06	123	469	26.7	4.52	2023.10.06	1.4	67.9	33.1	16	1.04	2.42	2.06
1155	周晋	0	0	0	0	0	0	0	男	46	23					糖尿病肾病	2022.12.08	1.24	65.9	36.5	29	0.81	2.06	2.19	2	0.72	549	91.6	4.45	0.98	140.3	22.90	10.5	377	15	838.3		81	319	37.3	3.65	2023.10.10	1.08	58.6	39.9	12	10.26	1.27	2.14
764	王秋花	ND	0	0	ND	0	0	1	女	58	23.7833	2023-05-04 11:58:26		327.8		糖尿病肾病	2022.12.03	1.36	70	34.9	11	38.02	2.48	2.27	1.1	0.97	856	331.2	4.75	2.25	132.4	25.01	11.2	185	15	221.9	50.12	103	345	14.7	3.9
10	毕庆良	0	0	0	0	0	0	0	男	66	24					糖尿病肾病	2022.12.05	1.2	61.6	31	8	13.7	2.06	1.88	1.24	0.91	683	359.3	3.7	1.42	139.5	19.2	12.2	223	15	131.9	26.47	101	369	17	3.41	2023.10.02	1.22	61.7	35	12	20.73	2.51	1.93
114	单月娣	0	0	0	1	0	0	0	男	63	24					痛风肾	2022.12.01	1.18	65.9	35	16	5.84	0.78	2.52	0.62	0.65	691	197.8	4.05	1.73	139.4	18.79	11.2	230	16	22.4	17.69	125	254	22.6	1.98	2023.10.03	1.17	63.6	34.6	7	5.35	1.14	2.48
178	符红青	0	0	0	1	0	0	0	男	39	24			126.9	67	高血压肾损害	2022.11.21	0.89	53.6	39.4	14	5.81	2.3	2.27	5.5	0.70	701	223.1	4.32	1.49	135.1	12.14		316	14	93.6	18.53		435	18.9	4.32	2023.10.06	0.84	51	38.8	15	6.8	2.56	2.27
557	钱炳富	3	1	3	0	0	0	0	男	83	24					慢性肾小球肾炎	2022.12.05	1.38	67.7	38.5	13	1.38	1.99	2.32	1.06	0.86	723	35.2	4.28	1.46	136.2	29.14	10.3	375	12	159.1	28.2	120	505	25.3	3.3	2023.10.02	1.46	71.8	37.8	16	1	1.82	2.24
787	王银莲	0	0	0	1	0	0	0	女	81	24			1358		糖尿病肾病	2022.11.22			31.7	20	12.59	1.97	2.06	2.48	0.79	452	470.3	5.74	1.74	138.2	21.38	11.1		29	423.5		106	394	28.9	3.54	2023.10.02	1.29	68.3	36.9	18	15.25	1.99	2.19
1003	於丽亚	0	0	0	0	0	0	0	女	60	24			4327		IGA肾病	2022.12.08	1.23	67	36.6	23	0.84	3.97	2.45	3.64	1.23	597	130.8	3.66	1.86	138.2	20.78	9.9	306	20	27.4	35.19	91	478	6.9	6.47	2023.10.02	1.795	78.41	42.2	15	4	5	1.85
180	付群梅	3	1	3	1	0	0	0	女	47	25					IGA肾病	2022.12.02	2	81.7	38.7	10	5.84	2.81	2.07	1.09	1.38	957	207.9	4.68	2.23	139.8	23.85	10	310	22	55.3	47.92	112	430	32.9	5.15	2023.10.02	1.88	79.6	37.9	14	1.37	2.61	2.09
221	郭泉水	0	0	0	2	1	0	0	男	73	25			5000		慢性肾小球肾炎	2022.12.06	1.27	65.7	35.8	27	9.25	1.72	2.2	0.50	1.54	1199	97.8	5.89	1.73	139.2	38.85	12.1	337	31	46.5	40.54	100	401	18.9	4.06	2023.10.05	1.4	69.7	40.1	15	2.87	1.85	2.19
575	瞿飞	0	0	0	1	0	0	0	男	36	25			1830.6	393	IGA肾病	2022.12.06	0.75	45.3	40.2	12	7.38	1.56	2.31	0.84	0.89	1267	29	4.62	1.46	141.1	23.89	11.6	283	15	51.8	35.7	112	448	9.1	2.87	2023.10.05	1.05	57.7	44.6	8	2.12	1.06	2.38
588	邵军森	0	0	0	1	0	0	0	男	70	25					糖尿病肾病	2022.12.01	1.33	67.9	40	13	1.93	3.07	2.19	4.35	0.96	620	184.7	5.23	1.94	137	17.61	10.8	283	18	72.9	23.83	128	404	38.5	5.01	2023.10.03	1.44	69.8	40	14	2.12	2.97	2.03
795	王月珍	0	0	0	ND	0	0	0	女	68	25				1010	糖尿病肾病	2022.12.08	1.73	78.7	39.6	8	11.55	1.2	2.36	0.89	0.84	632	163	4.18	1.16	141.4	16.74	12.3	237	15	160.3	28.46	126	330	12.6	2.65	2023.10.07	1.74	78.6	37.9	10	11.98	1.54	2.26
823	吴佳琦	0	0	0	1	0	0	0	男	38	25			184.5	977	慢性肾小球肾炎	2022.12.08	1.12	61.2	37.9	11	1.57	1.95	2.35	2.46	0.71	981	645.4	4.64	1.94	138.9	22.00	10.9	288	14	64.6	28.85	101	408	27.4	3.26	2023.10.05	1.26	63.8	44.2	24	1.48	1.19	2.37
903	徐午昌	ND	0	0	ND	0	0	0	男	59	25				162	高血压肾损害	2022.12.10	1.39	67.5	37	11	1.55	3.4	2.64	3.08	1.05	1031	684.3	5.26	2.74	138.0	21.58	10.4	424	16	32.5	32.8	102	400	29.4	5.72	2023.10.05	1.13	61.7	39.8	9	4.07	3.74	2.27
1055	张林肖	0	0	0	2	1	0	0	女	83	25					肾病综合症	2022.10.18							2.23			362		4.14		136.8	18.9			22			103				2023.10.09	1.52	72.9	27.3	30	2.37	1.11	2.07
1063	张清涛	0	0	0	0	0	0	0	男	80	25					糖尿病肾病	2022.11.03	1.48	71.6	35.7	14	6.25	3.54	2	1.76	1.33	557	87.9	5.09	2.45	135.5	31.67	11.6	314	17	21.4	22.66	121	345	14.1	5.43	2023.10.05	1.58	73.4	27.8	6	56.86	1.6	2.11
634	沈浙龙	ND	0	0	ND	0	0	1	男	81	25.7112	2022-12-30 08:04:23	0.52	706		糖尿病肾病	2022.12.08	1.12	60.6	36.8	10	4.56	1.69	2.26	1.03	0.92	833	416.3	4.61	1.34	138.1	28.97	11	316	10	123.4	26.79	87	435	18.6	3.16
20	曹国荣	0	0	0	1	0	0	0	男	88	26				584	慢性肾小球肾炎	2022.11.09			36.4	25		2.19	2.5	1.55	0.91	182	21	4.53	1.54	141.8	14.66	12.5		26	102.8		123	451		3.8	2023.10.31			35.7	9	20.9	2.93	3.1
23	曹维建	0	0	0	1	0	0	0	男	68	26			5053		膜性肾病	2022.12.08	1.53	70.7	28.5	14	131.33	2.16	2.86	0.53	1.21	839	11.4	5.54	1.53	138.2	25.62	11.7	213	14	136.5	46.87	105	389	11.1	4.09	2023.10.05	1.33	67.6	31.9	16	43.84	1.9	2.16
74	陈启法	2	1	2	1	0	0	0	男	59	26					高血压肾损害	2022.11.11							2.45				35.6	4.27	2.1	140.6							119				2023.10.09	1.13	62	44.5	7	0.48	1.59	2.18
99	陈镇庭	0	0	0	ND	0	0	0	男	66	26			201		慢性肾小球肾炎	2022.10.29			39.2	17	0.81	1.19	2.12	0.86	0.73	711	148.2	3.97	1.43	144.6	25.06		290	22	123.4	27.49	107	471	19.8	2.38	2023.10.07	1.25	67.8	43.9	11	1.13	1.51	2.23
205	高志明	2	1	2	1	0	0	0	男	52	26			364		慢性肾小球肾炎	2022.12.01	1.34	68.8	43.1	8	0.39	1.34	2.39	2.63	1	1216	86.6	4.36	2.45	141	26.76	11	438	13	75.7	29.37	128	441	35	3.13	2023.10.03	1.49	70.6	40.8	9	0.92	1.39	2.13
313	贾桂兰	0	0	0	1	0	0	0	女	72	26					慢性肾小球肾炎	2022.12.02	1.28	67.2	36.7	10	3.08	2.55	2.1	2.59	0.83	545	401.5	5.11	1.32	140.8	14.80	10.7	353	22	48.9	31.69	120	354	30.6	3.93	2023.10.02	1.71	76.3	38	7	4.58	1.76	2.11
532	潘炳福	0	0	0	2	1	0	0	男	75	26					其他结缔组织病肾损害	2022.12.02	1.49	73	31.3	11	15.67	2.6	2.08	2	0.85	868	69.4	4.82	1.91	138.8	21.14	12	249	21	548.4	47.86	137	439	42.1	3.74	2023.10.04	1.52	73.4	27.4	9	47.7	2.08	2
745	王金登	2	1	2	1	0	0	0	男	53	26				975.7	IGA肾病	2022.12.02	1.07	60.2	37.2	27	2.29	1.73	2.3	1.56	0.71	623	110.5	4.23	1.37	138.9	21.35	10.9	326	25	74.2	22.05	131	461	37.2	2.92	2023.10.02	1.27	66.5	34.7	7	39.91	1.39	2.16
863	肖凤英	0	0	0	1	0	0	0	女	76	26			992		糖尿病肾病	2022.12.01	1.42	71.7	31.4	13	5.14	1.76	2.75	0.72	0.83	326	9.2	2.45	0.58	138.0	27.18	11.1	280	17	28.7	38.56	128	193	13.7	3.23	2023.10.03	1.6	76.8	32.6	49	1.42	1.88	2.52
1160	周美华	0	0	0	0	0	0	0	女	64	26				5000	糖尿病肾病	2022.12.09	1.17	63.9	32.9	7	2.81	4.46	1.89	2.13	1.33	715	603.1	5.14	1.38	140.3	19.12	9.9	220	14	503.9	25.5	96	408	32.9	6.7	2023.10.06	1.23	64.8	37.2	27	5.84	4.57	2.07
1179	朱昌岸	0	0	0	0	0	0	0	男	77	26					慢性肾小球肾炎	2022.10.29							2.18			210	112.1	4.71	1.42	142.4	4.04						103	329			2023.10.04	1.5	73.3	32.1	8	14.55	2.92	2.11
38	陈爱仙	1	1	1	2	1	0	0	女	85	27				1023	慢性肾小球肾炎	2022.11.04							2.07				156.3	4.42	1.19	136.6							106				2023.10.09	2.21	84.4	35.6	9	16.21	2.47	2.18
341	金建祥	2	1	2	0	0	0	0	男	50	27					慢性肾小球肾炎	2022.12.08	1	56.3	40.7	6	0.94	1.25	2.44	0.95	0.90	1129	71.6	4.56	1.67	141.2	20.50	10.1	352	8	111.7	34.46	114	397	36.2	2.75	2023.10.05	1.31	66.9	40.9	6	6.8	1.9	2.31
350	金永平	0	0	0	1	0	0	0	男	69	27					慢性肾小球肾炎	2022.10.01							2.11				117.5	4.21	1.18	138.6							111				2023.10.03	1.39	68.1	37.4	6	3.77	2.55	2.05
515	马铭法	0	0	0	0	0	0	0	男	70	27					糖尿病肾病	2022.12.02	1.42	70.5	42	11	1.63	1.95	2.46	3.03	0.68	764	316.5	4.07	2	138.2	22.59	12.2	488	13	44	45.49	112	372	22.5	3.34	2023.10.02	1.46	72.4	39.6	6	4.44	2.04	2.45
591	邵永生	0	0	0	1	0	0	0	男	62	27					糖尿病肾病	2022.12.01	1.26	64.8	34.2	24	0.66	0.93	2.01	1.64	0.98	935	167.7	5.55	1.63	138.3	24.83	12.7	342	19	39.3	27.78	108	328	57.8	2.71	2023.10.03	1.32	65.5	35.2	25	2.21	1.12	1.89
639	施炳辉	0	0	0	0	0	0	0	男	64	27					糖尿病肾病	2022.10.19							2.24				987.1	4.94	2.11	137.1							123				2023.10.06	1.23	63	43.4	9	16.6	3.08	2.44
956	杨永富	0	0	0	1	0	0	0	男	62	27					糖尿病肾病	2022.12.08	1.4	70	37.3	8	0.68	1.81	2.8	2.67	0.90	964	10.7	4.80	2.23	138.1	28.79	9.9	352	12	10.5	24.66	119	537	25.8	3.45	2023.10.05	1.36	69	37.7	6	1.55	2.81	2.11
1021	袁丽琴	0	0	0	1	0	0	0	女	56	27					膜性肾病	2022.10.25			33.4	20	0.72	1.38	2.43	1.24	1.5	882	87.5	4.98	1.66	141.2	27.77		287	19			91	368	40.8	4.47	2023.10.06	1.75	77.4	39	6	0.26	1.47	2.35
1034	张春琴	0	0	0	1	0	0	0	女	50	27				528	慢性肾小球肾炎	2022.10.08	2.17	83.7	35.9	20	1.2	2.5	2.37	1.34	1.05	766	904.2	4.26	1.96	136.6	17.46	11.2	236	30	17.6	47.01	104	427	15.7	4.25	2023.10.27	中间结果不符合计算要求（LOG的底数不能为负），不能计算KTV	97.2	36.9	10	3.38	2.88	2.94
1082	张宜富	2	1	2	0	0	0	0	男	81	27					糖尿病肾病	2022.12.02	1.42	70.3	36	5	8.8	2.37	1.98	1.94	0.85	701	254.8	4.38	2.01	132.6	28.16	11.5	375	13	160.3	51.55	119	487	34.9	3.51	2023.10.02	1.49	71.9	39.1	13	5.17	2.58	2.03
1165	周伟民	0	0	0	1	0	0	0	男	53	27					糖尿病肾病	2022.12.06	1.24	65.5	36.2	9	7.72	2.66	2.26	3.58	0.83	1147	184.6	4.05	2.19	137.3	27.17	11.5	328	14	207.6	24.58	103	520	38.6	4.13	2023.10.03	1.2	64	35.6	13	7.42	1.95	2.4
936	宣春凤	0	0	0	1	0	0	1	女	73	27.9818	2023-10-13 10:53:49		5000		糖尿病肾病	2022.11.24	1.34	67.9	34	4	4.19	2.9	2.12	1.68	1.16	787	516.1	5.59	2.54	135.3	22.42	12	344	13	67.4	23.64	102	338	27.6	5.01
54	陈红霞	2	1	2	1	0	0	0	女	46	28			622.7	1640	慢性肾小球肾炎	2022.10.22	3.4	93.2	41.5	6	0.87	2.06	2.22	0.72	1.36	781	79.5	4.87	1.4	138	21.8	10.6	380	7	60.3	27.73	115	421	28.5	4.28	2023.10.07	1.67	76.1	33.8	6	2.34	2.48	1.94
194	高尔平	0	0	0	1	0	0	0	男	58	28				449	糖尿病肾病	2022.12.01	1.17	62.6	37.1	10	1.26	2.65	1.96	1.55	0.98	903	326.9	4.60	1.41	139.7	23.12	10.2	361	13	119.7	27.83	119	431	42.7	4.45	2023.10.03	1.18	64.2	35.6	20	1.08	3.54	1.89
439	凌根生	ND	0	0	0	0	0	0	男	72	28					慢性肾小球肾炎	2022.11.16							2.07				289.3	3.65	1.4	138							116				2023.10.06	1.3	67.7	43.2	17	0.84	1.67	2.17
563	钱惠玲	0	0	0	1	0	0	0	女	62	28					慢性肾小球肾炎	2022.12.08	-2.01	-461.3	41.5	31	7.02	1.55	2.66	2.54	1.18	196	490.4	2.73	0.65	139.8	4.16	10.4	338	33	141.1	57.62	114	70	17.5	3.78	2023.10.07	1.82	78.6	44.8	10	1.13	2.02	2.36
722	王安群	3	1	3	1	0	0	0	男	53	28				5053	糖尿病肾病	2022.12.06	1.24	66.2	32.3	13	0.97	2	1.86	3.71	0.87	711	322.7	5.47	1.79	131.9	31.1	11	362	21	46.9	18.54	112	621	33.9	3.89	2023.11.07	1.31	0.647	32.4	69	6.04	1.75	1.94
855	夏波	3	1	3	1	0	0	0	男	58	28				244	多囊肾	2022.12.10	1.24	65.8	39.7	13	3.28	1.38	2.04	1.86	0.71	1147	46.3	3.92	1.61	138.0	24.53	10.2	329	21	17.5	23.74	105	515	9.1	2.68	2023.10.06	1.31	66.6	43.9	16	3.17	1.34	2.34
923	许荷芳	0	0	0	0	0	0	0	女	74	28					糖尿病肾病	2022.12.02	1.55	74.5	35.2	7	14.33	2.51	2.14	1.41	1.42	477	72.8	5.07	1.12	137.3	13.24	11.2	225	15	11.7	22.97	113	313	19.1	5.04	2023.10.04	1.07	60.4	30	6	1.27	2.34	2.16
1045	张华	0	0	0	1	0	0	0	男	54	28			266.2		IGA肾病	2022.12.01	1.45	71.7	39.5	9	9.18	2.23	2.3	5.76	0.85	915	159.3	5.23	1.5	135.2	22.29	11.1	530	18	163.9	31.54	122	408	33.8	4.43	2023.10.03	1.49	70.7	36.9	13	16.37	2.66	2.07
1148	周根仙	0	0	0	0	0	0	1	女	82	28.1667	2024-02-18			2274	糖尿病肾病	2022.10.07							2.14					5.36	2.36	136.7							95				2023.10.02	1.23	64.9	32.3	5	79.42	2.02	2.1
148	方林凤	0	0	0	1	0	0	0	女	72	29					糖尿病肾病	2022.12.01	2.1	83	38.6	7	6.7	4.64	2.26	2.01	1.44	497	291.3	4.39	1.41	141.7	17.62	11.2	289	18	25.4	26.05	120	339	20.6	7.22	2023.10.03	2.07	81.6	36.4	7	6.93	3.88	2.12
183	傅汉民	ND	0	0	ND	0	0	0	男	89	29			1224.9	2598.0	糖尿病肾病	2022.10.14	1.11	59.4	31.7	11	1.61	1.93	2.36	2.06	1.2	537	25.2	4.95	1.55	134.7	35.46	11.3	269	12	21.6	20.53	118	462	13.5	3.93	2023.10.06	1.18	65.3	29.2	11	46.12	1.78	2.24
225	郭旭东	0	0	0	1	0	0	0	男	61	29					糖尿病肾病	2022.12.08	1.42	70	36.6	20	2.07	2.26	2.02	2.24	0.81	886	512.7	4.9	2.04	139.1	19.53	12.1	352	21	77.7	30.78	124	319	35.9	3.78	2023.10.17	1.45	71.1	44.6	15	2.28	2.55	2
250	何月娥	0	0	0	0	0	0	0	女	78	29		0.53			糖尿病肾病	2022.11.17							2.58				29.4	4.12	1.59	128.8							114				2023.10.07	1.72	75.3	40.8	13	0.95	2.73	2.29
273	胡润根	0	0	0	1	0	0	0	男	72	29					糖尿病肾病	2022.10.06	1.36	67.8	39.6	19	1.33	1.4	2.49	1.14	0.93	894	100	5.53	1.52	139.2	32.75	10.8	356	17	285.6	45.11	93	211	20.5	3.06	2023.10.19	1.17	63.5	38.6	10	8.8	1.06	2.08
374	郎荣校	0	0	0	2	1	0	0	男	67	29				1436.1	慢性肾小球肾炎	2022.10.12			37.1	11	17.73	2.21	2.12	11.34	1.3	793	279.8	3.61	1.34	134.5	22.51		381	8			109	463	20.4	6.13	2023.10.06	1.11	59.3	38.8	9	3.74	2.84	2.07
1097	章红芬	0	0	0	1	0	0	0	女	53	29					糖尿病肾病	2022.12.02	1.41	69.9	38.2	8	1.76	3.41	2.21	3.18	0.91	900	305.6	5.18	2.69	139.8	23.73	10	305	21	36.6	67.84	121	538	14.7	5.11	2023.10.02	1.63	75.5	39.8	10	5.66	2.63	1.99
411	李为理	2	1	2	0	0	0	0	男	67	30					慢性肾小球肾炎	2022.10.07							2.13				367.3	4.31	1.7	133.7							118				2023.10.02	1	58.7	39.4	6	17.99	3.32	2.06
555	戚亚男	1	1	1	1	0	0	0	女	60	30			172	293	慢性肾小球肾炎	2022.10.18							2.33				132.3	4.88	1.26	137.7							137	423			2023.10.05	1.98	82.8	40.3	20	0.77	1.76	2.33
597	沈彩英	0	0	0	2	1	0	0	女	80	30			114.4		糖尿病肾病	2022.12.01	1.28	68.2	40.5	24	4.64	1.52	2.18	1.59	0.94	455	189.8	4.1	1.4	136.1	17.93	11.2	281	23	165.2	17.16	122	324	38	3.15	2023.10.03	1.3	69.1	41	13	7.56	2.55	2.34
642	施夏明	0	0	0	0	0	0	0	男	64	30			4080.0	779.1	慢性肾小球肾炎	2022.10.28	1.31	64.3	29.7	16	2.42	2.64	1.95	1.09	1.02	797	454.2	6.81	2.45	135.5	31.23	12.5	304	29	454.3	44.11	82	400	45.8	4.2	2023.10.02	1.37	67.5	35.1	7	0.54	2.2	1.96
929	许文均	0	0	0	1	0	0	0	男	65	30		0.55			IGA肾病	2022.12.09	1.16	62	36.8	14	7.24	1.34	2.38	7.83	0.98	1094	754.5	4.86	2.04	135.4	24.15	10.6	361	16	21.4	32.13	105	510	9.4	3.85	2023.10.06	1.26	64.8	39.3	9	4.92	1.13	2.36
1086	张玉桃	2	1	2	0	0	0	0	男	65	30		0.44		950	糖尿病肾病	2022.12.08	1.37	67.1	38.4	17	1.48	2.85	2.25	3.28	1.35	790	98.1	4.85	1.59	137.9	23.71	10.2	353	29	278.4	29.06	100	434	43.1	5.45	2023.10.07	1.26	64.6	38.7	10	1.62	2.17	2.18
1095	张仲平	0	0	0	0	0	0	0	男	67	30				771.6	糖尿病肾病	2022.12.05	1.12	60.9	35.9	14	8.24	2.38	2.03	3.34	0.76	895	1363.1	5.07	1.54	138.3	25.33	23.7	294	18	167.1	33.95	107	571	49.5	3.79	2023.10.06	0.92	53.5	44.5	16	2.14	2.19	2.11
1198	朱孝飞	0	0	0	0	0	0	0	男	66	30					糖尿病肾病	2022.12.02	1.02	58	37.2	11	1.64	2.52	2.23	1.5	1.05	704	222.6	4.68	1.21	138.0	11.75	11	406	23	186.5	27.96	99	275	43.3	4.5	2023.10.02	1.21	65.3	34.1	7	6.39	1.31	2.12
280	胡玉英	0	0	0	0	0	0	0	女	71	31		0.54			慢性肾小球肾炎	2022.12.07	2	81	34.1	10	0.86	2.65	1.93	2.56	1.3	510	136.2	4.30	1.71	136.5	28.78	9.7	299	17	103.9	27.6	108	309	35.7	5.18	2023.10.06	1.95	79.2	34.5	46	0.93	1.1	2.06
832	吴荣财	0	0	0	0	0	0	0	男	61	31				196.8	慢性肾小球肾炎	2022.10.19	1.45	69.3	38.1	25	2.3	1.54	2	3.05	0.70	898	309.5	5.96	2.07	133.6	28.07	10.5	409	21	31.5	37.6	118	499	20.2	2.9	2023.10.13	1.4	69	40	15	2.75	2.06	1.96
869	谢承法	0	0	0	1	0	0	0	男	56	31					糖尿病肾病	2022.12.08	1.37	65.7	33.5	9	2.04	1.03	2.22	0.95	0.73	909	45.2	6.12	1.59	135.8	28.47	10.0	347	4	249.6	32.37	126	433	46.4	2.29	2023.11.07	1.34	65.8	35.3	4	6.55	1.44	2.05
1189	朱坚敏	0	0	0	0	0	0	0	男	58	31			162		慢性肾小球肾炎	2022.11.21	0.83	50.4	31.5	8	6.2	2.9	2.15	1.27	1.06	1178	141.6	5.27	1.55	135.3	24.74	11	311	8	16.8	34.08	108	467	19.7	4.7	2023.10.06	1.35	67.1	35.2	6	5.58	2.01	2.23
83	陈伟君	0	0	0	0	0	0	0	男	61	32			2130	5000	糖尿病肾病	2022.11.12							1.8				327.9	4.99	1.01	138.4							115				2023.10.12	1.14	61.1	39.2	45	1.23	2.64	1.97
296	黄建忠	0	0	0	1	0	0	0	男	60	32					慢性肾小球肾炎	2022.12.05	1.3	65	38.4	8	0.73	2.2	1.98	1.93	0.94	1170	264.2	5.12	1.78	138.2	26.56	10.1	426	11	34.7	34.42	123	524	46	3.73	2023.10.02	1.31	65.6	34.5	8	1.24	2.64	2.04
316	江春兰	0	0	0	0	0	0	0	女	80	32		0.5			慢性肾小球肾炎	2022.12.06							2.17					4.87	1.53	133.3				13			105				2023.10.07	1.76	76.9	38.1	25	2.03	1.97	2.49
336	蒋敏敏	0	0	0	1	0	0	0	女	49	32		0.46			多囊肾	2022.11.16							2.25				175.4	4.35	1.07	134.9							105				2023.10.06	1.63	75.8	40	8	16.47	3.53	2.17
613	沈立根	0	0	0	2	1	0	0	男	73	32		0.56	2025	1020	糖尿病肾病	2022.10.24	1.05	58.7	37.6	12	1.13	2.07	2.3	2.73	0.79	1005	157.5	5.86	1.99	135.9	28.97	11.6	319	14	143.6	35.27	102	427	19.8	3.47	2023.10.06	1.37	67.6	41.1	7	31.31	1.38	2.11
106	程晓崇	ND	0	0	ND	0	0	0	男	51	33			3438		慢性肾小球肾炎	2022.12.07	1.38	66.7	39.3	22	1.95	1.12	2.2	0.54	0.90	1080	125.6	6.06	2.07	133.9	25.19	12	318	22	34.6	36.22	102	391	15.1	2.64	2023.10.02	0.96	60.1	40.9	28	2.35	1.1	2.32
110	戴莎	0	0	0	1	0	0	0	女	33	33		0.52			IGA肾病	2022.10.07	1.51	71.6	38.1	15	0.68	1.95	2.27	4.05	0.78	809	616.8	4.38	1.89	135.7	22.32	10.7	367	30	49.1		98	336	20.2	4.01	2023.10.05	1.25	66.4	43.4	9	5.42	2.02	2.06
495	罗荣珍	0	0	0	1	0	0	0	女	71	33					糖尿病肾病	2022.12.08	1.55	74.9	35.8	4	0.57	2.51	2.27	2.02	1.09	451	154.1	4.20	1.64	139.2	19.82	11.0	290	17	66.9	18.79	107	400	19.8	4.5	2023.10.05	1.46	72.8	35.6	4	0.76	2.23	2.07
516	马允桂	ND	0	0	ND	0	0	0	女	94	33			935.9	1521.1	多脏器功能衰竭	2022.10.06			40.1	14	0.87	1.89	2.45	0.90	0.87	421		5	0.96	157	38.66	12.6		25	47.7		111	584	17.3	2.83	2023.10.06			32.8	11	4.85	2.09	1.93
837	吴统秀	0	0	0	1	0	0	0	女	51	33					IGA肾病	2022.12.08	2.14	82.9	36.9	14	0.52	3.4	2.06	1.27	1.55	713	242	4.28	1.62	141.1	23.38	10	292	17	19.8		117	485	10.9	5.84	2023.10.07	2.16	84.1	36.7	13	0.32	2.32	2.22
1181	朱冬梅	0	0	0	1	0	0	0	女	89	33					糖尿病肾病	2022.12.05	1.7	75.8	34.6	5	31.78	3.4	2.06	2.44	1.33	625	458	3.89	1.5	134.3	16.88	11.6	211	19	31.2	30.65	105	422	18.3	5.59	2023.10.04	1.58	73.4	35.3	10	21.8	3.12	1.82
328	姜天鹏	ND	0	0	ND	0	0	1	男	83	33.0171	2023-08-07 12:17:17	0.5			肾病综合症	2022.12.09	1.51	72.1	33.6	13	74.13	2.69	2.22	2.63	0.98	683	65.5	4.36	1.94	138.1	18.41	11.9	292	19	101.4	38.85	111	379	8.6	4.36
163	房米凤	0	0	0	1	0	0	0	女	68	34					慢性肾小球肾炎	2022.12.05	3.18	92.5	37.6	7	0.72	2.5	2.12	0.88	1.54	784	289.8	4.88	1.27	143.8	19.62	9.4	279	16	63	28.25	115	486	56.5	5.11	2023.10.06	1.69	76.8	38.5	6	0.88	2.19	2.11
319	江闵中	0	0	0	1	0	0	0	女	63	34			3281.4		糖尿病肾病	2022.12.07	1.25	63.9	35.8	28	2.12	2.01	2.2	1.39	0.84	880	24.7	4.77	1.54	129.5	22.04	10.3	245	32	45.8	27.72	102	426	19.2	3.32	2023.10.02	1.21	61.6	35.1	8	6.67	1.53	2.16
641	施婉贞	0	0	0	1	0	0	0	女	79	34					慢性肾小球肾炎	2022.12.01	1.42	73	36.8	13	1.38	3.41	2.06	2.53	1.06	449	352.5	3.88	0.95	137.6	16.17	10.3	316	24	303.3	19.34	117	380	43.3	5.34	2023.10.03	1.41	72.2	38.5	11	1.3	3.57	2.04
945	杨金荣	ND	0	0	0	0	0	0	男	84	34			295		慢性肾小球肾炎	2022.10.13							2.37				520.2	4.14	1.23	134							121				2023.10.05	1.73	77	43.2	6	0.68	1.67	2.25
971	叶军	0	0	0	0	0	0	0	女	53	34		0.61			IGA肾病	2022.12.02	1.81	78.6	40	8	0.22	2.86	2.33	1.45	1.19	763	116	4.57	1.6	135.4	23.82	9.6	420	17	194.7	28.22	100	524	40.8	4.84	2023.10.06	2.06	81.9	36.6	7	2.03	2.15	2.3
1180	朱存华	1	1	1	1	0	0	0	女	59	34					慢性肾小球肾炎	2022.12.02	1.6	74.8	39.1	10	3.41	2.48	2.2	1.2	1.01	866	382.4	4.37	1.21	142.1	21.24	11.1	310	21	102.8	29.43	119	321	27.7	4.02	2023.10.02	1.78	78.5	42.8	12	1.79	2.64	2.22
1192	朱俊琴	1	1	1	1	0	0	0	女	65	34				105	多囊肾	2022.12.03	1.69	78.5	37.7	5	6	3.64	2.14	1.28	1.15	602	165.4	3.95	1.67	146.5	13.74	11.6	204	14	194.4	21.49	115	339	18	5.07	2023.10.05	1.88	81	33.5	5	113.75	2.26	2.39
359	景明	0	0	0	1	0	0	0	男	43	35					慢性肾小球肾炎	2022.10.19							2.37				232.6	3.71	1.9	134.3							109				2023.10.23	1.16	62.7	38	15	10.78	0.92	2.39
381	李爱娣	0	0	0	1	0	0	0	女	78	35			117.7		慢性肾小球肾炎	2022.10.31	1.52	72.7	38.7	12	0.73	0.87	2.14	2.75	0.65	661	114.9	4.58	1.76	136.4	17.65	10.8	369	23	61.7	23.32	114	349	28.5	2.2	2023.10.03	1.29	68.4	34.3	11	0.79	1.18	2.03
685	唐超英	1	1	1	1	0	0	0	女	64	35					糖尿病肾病	2022.12.01	1.5	72.3	36.9	15	0.29	1.61	2.07	1.13	0.86	503	144.5	4.96	1.56	141.1	18.87	10.7	233	20	174.8	20.19	114	354	43.5	2.81	2023.10.03	1.47	70.8	36.2	19	1.3	1.91	2.06
853	吴宗明	0	0	0	1	0	0	0	男	70	35					糖尿病肾病	2022.10.12	1.03	57.5	37.6	8	0.42	2.52	2.16	3.32	0.85	779	102.2	4.49	1.62	136.1	18.05	10.9	276	7	35	27.06	124	327	26.9	4.13	2023.10.04	1.17	62.6	38.7	29	0.7	2.17	2.07
871	谢桂凤	2	1	2	1	0	0	0	女	64	35			1130	685	多囊肾	2022.10.10																					95	448			2023.10.19	1.62	74	41.9	6	0.5	2.06	2.23
899	徐全子	0	0	0	1	0	0	0	女	73	35			129	207.5	糖尿病肾病	2022.10.07							2.48				697.3	3.48	1.52	136							110				2023.10.02	1.67	76.3	39.5	23	5.37	2.42	2.47
72	陈沛帅	0	0	0	0	0	0	0	男	56	36				58.9	IGA肾病	2022.12.05	1.23	63.6	39.4	14	0.61	1.75	2.04	1.71	0.29	690	188.4	5.57	2.2	139.9	31.33	12.1	371	17	52	35.03	117	293	32.6	2.96	2023.10.04	1.22	64.5	38.2	12	0.34	2.06	2.08
376	雷敏伟	0	0	0	0	0	0	0	男	64	36		0.56			糖尿病肾病	2022.10.12							1.97				315.3	4.32	1.43	137.7							132				2023.10.02	1.14	62.3	40.4	21	1.4	1.01	2.06
412	李晓刚	0	0	0	0	0	0	0	男	50	36				1371	糖尿病肾病	2022.12.05	1.31	65.9	36.2	20	0.30	1.57	2.14	1.49	0.86	1012	109.9	4.53	1.29	138.7	23.82	11.4	305	18	46.8	27.79	135	382	33.9	2.91	2023.10.02	1.44	69.3	40.7	22	52.1	3.2	2.06
452	刘起庆	0	0	0	ND	0	0	0	男	56	36					糖尿病肾病	2022.11.11							2.21				371.7	5.21	1.55	136.8							125				2023.11.06	1.1	61.4	43.3	9	22.16	2.37	2.24
534	潘国义	0	0	0	1	0	0	0	女	66	36		0.56			慢性肾小球肾炎	2022.12.08	1.94	81.5	34.9	3	1.51	4.11	2.25	2.77	1.27	745	337.6	4.22	1.9	139.3	25.37	10.9	331	11	53.4	30.16	122	496	34.2	6.43	2023.10.05	1.88	79.6	35.3	6	0.7	3.09	2.05
857	夏建英	0	0	0	2	1	0	0	女	63	36		0.57			慢性肾小球肾炎	2022.12.09	1.69	78.5	41.7	13	4.43	1.93	2.33	1.11	1.02	631	214.5	4.62	1.07	138.2	20.82	19.6	332	24	27	24.77	113	381	17.4	3.68	2023.10.02	1.88	81.7	42.2	13	6.62	1.96	2.32
866	肖千凯	0	0	0	1	0	0	0	男	33	36					慢性肾小球肾炎	2022.11.16							2.07				507.5	3.81	1.3	137.6							99				2023.10.09	0.93	53.3	42.4	12	5.42	2.19	2.02
743	王建国	0	0	0	1	0	0	0	男	60	37		0.52		1191	糖尿病肾病	2022.10.24							2.24				34.1	4.21	1.34	138.1							100				2023.10.07	1.4	68.4	35	9	0.54	2.4	2.38
752	王连珠	0	0	0	1	0	0	0	女	70	37				16.7	其他结缔组织病肾损害	2022.12.01	1.66	76.6	36.4	10	1.04	2.22	2.12	1.35	0.93	696	87.8	5.16	1.94	137.7	18.48	10.1	352	15	27.9	24.02	118	410	20.2	3.79	2023.10.03	1.61	74.5	34.2	9	8.19	1.8	2.05
779	王晓东	0	0	0	1	0	0	0	男	33	37		0.45			IGA肾病	2022.12.09	1.28	65.2	43.5	14	3.65	1.47	2.14	9.52	0.53	1318	447.4	4.56	2.72	136.2	24.68	9.9	110	10	168.9	34.7	122	488	22.7	2.95	2023.10.11	1.36	66.4	43.8	10	6.16	1.66	2.01
1143	周崇琪	0	0	0	0	0	0	0	男	35	37					IGA肾病	2022.12.07	1.31	65.7	38.3	7	1.56	3.43	1.94	2.28	0.96	1047	483.5	4.91	1.94	136.8	31.29	10.5	405	14	41.8	27.8	121	507	32.6	5.58	2023.10.06	1.27	63.8	39.4	9	1.58	2.12	2.2
1107	章玉琴	ND	0	0	4	1	1	1	女	87	37.4125	2023-01-12 09:01:18	0.54	198		急性肾衰	2022.12.08	1.96	81.8	32.8	13	16.73	2.49	2.15	1.93	1.78	434	603	5.11	1.57	140.9	25.17	10.3	255	24	131.8	49.64	116	455	13.8	5.78
120	丁超	0	0	0	1	0	0	0	男	35	38		0.51			糖尿病肾病	2022.10.17							2.17				162.7	5.41	2.07	135.4							113				2023.10.06	1.25	65.2	39.7	16	1.21	0.98	2.19
159	方永林	0	0	0	1	0	0	0	男	63	38		0.55		390	糖尿病肾病	2022.10.12	1.19	63.5	37.4	19	0.81	1.81	2.23	3.49	0.83	904	96.5	4.32	0.99	136.1	15.29	11.4	396	23	11.8	32.99	103	259	7	3.54	2023.10.06	1.1	59.9	40.2	8	8.76	1.23	2.2
231	韩国忠	1	1	1	1	0	0	0	男	60	38		0.51			IGA肾病	2022.12.10	1.28	68.2	36.2	6	2.87	2.26	2.24	1.17	0.94	903	1132	5.14	1.88	134.8	19.28	10.4	330	8	15.7	26.96	118	415	12.7	4.17	2023.10.07	1.21	64.4	37.4	6	4.66	1.94	2.41
300	黄小东	0	0	0	2	1	0	0	男	46	38			4356		系统性血管炎	2022.12.05	1.39	70.7	34.5	13	1.46	3.12	2.32	2.26	1.25	979	56	3.8	0.93	140.7	20	11.7	294	20	168.1	33.98	109	452	35	5.22	2023.10.02	1.4	69.1	33.4	12	0.55	3.32	2.15
671	孙磊	0	0	0	ND	0	0	0	男	38	38		0.51	76.5		慢性肾小球肾炎	2022.12.05	1.35	68.6	38.5	8	0.26	1.98	2.29	1.25	0.65	1049	144.2	5.10	1.85	137.0	20.86	11	324	6	52.6		117	427	49.1	3.1	2023.10.05	1.34	69.7	40.2	6	0.47	2.52	2.48
849	吴志元	0	0	0	1	0	0	0	男	76	38				187.5	慢性肾小球肾炎	2022.12.01	1.44	69.1	35.7	9	0.85	0.95	2.1	0.67	0.99	790	250.5	4.03	1.48	136.3	21.52	10.4	321	21	96	24.3	116	411	31.4	2.65	2023.10.03	1.43	67.9	37.3	9	1.33	1.22	2.04
97	陈招英	ND	0	0	4	1	1	1	女	62	38.247	2022-12-23 09:50:48		2448		糖尿病肾病	2022.12.01	1.64	75.9	38.3	14	11.39	4.13	2.38	1.71	1.19	458	454.1	4.63	1.26	135.2	12.95	11.1	364	21			99	234	17.3	5.64
162	方治标	ND	0	0	4	1	1	1	男	60	38.4802	2023-01-02 09:43:41				糖尿病肾病	2022.12.01	1.23	66.3	34.3	13	4.31	2.58	2.07	1.62	0.81	872	506.8	4.64	1.98	139.3	23	11.3	309	19	80	25.48	110	440	34.9	4.17
154	方向明	0	0	0	1	0	0	0	男	59	39			2830		糖尿病肾病	2022.10.29			32.6	22	1.74	1.29	1.98	0.62	1.33	737	344.6	4.77	1.88	140.8	21.27	11.1	320	20	53.6		95	271	35.7	3.56	2023.10.03	1.78	76.4	33.5	14	6.25	1.13	2.06
245	何三妹	ND	0	0	ND	0	0	0	女	63	39		0.55		555	慢性肾小球肾炎	2022.12.09	1.54	74.2	39.6	12	2.18	1.95	2.46	2.21	0.71	922	52.6	5.35	1.57	136.4	27.09	11.3	314	16	48.4	38.75	124	759	17.8	3.21	2023.10.02	1.56	73.7	35.9	11	49.34	1.55	2.67
363	柯亚云	0	0	0	2	1	0	0	女	76	39				1251	慢性肾小球肾炎	2022.12.06	1.72	77.1	31	11	12.02	1.81	2.09	1.39	0.83	739	229.4	5.72	1.45	134.6	31.14	12.5	205	15	71.8	35.3	111	553	16.4	3.2	2023.10.05	1.93	81.4	28.3	62	7.02	1.43	2.04
758	王鹏	0	0	0	1	0	0	0	男	41	39		0.5			慢性肾小球肾炎	2022.12.08	1.4	67.9	39.4	17	1.14	4.15	2.09	1.33	1.19	1270	202	4.02	1.79	140.1	33.19	9.6	381	15	6.9	39.78	105	540	7.4	6.38	2023.10.05	1.22	62.4	39.1	41	0.63	3.34	1.8
797	王云根	0	0	0	1	0	0	0	男	66	39		0.52			糖尿病肾病	2022.12.08	1.28	66.1	38.1	7	2.78	1.84	2.18	2.24	0.86	678	108.8	4.26	1.42	137.7	22.39	10.7	304	9	83.4	21.62	120	531	29.1	3.27	2023.10.07	1.38	68.9	39.3	10	9.45	2.5	2.26
942	杨华沙	0	0	0	0	0	0	0	男	67	39		0.57		5053	糖尿病肾病	2022.12.08	1.36	67	35.4	15	1.11	1.71	2.37	1.71	0.78	779	98.4	5.10	1.56	139.2	21.85	10.8	295	18	88.9	34.01	136	365	39.8	3.13	2023.10.05	1.27	66.4	37.6	45	35.55	2.02	2.19
807	卫志洪	ND	0	0	4	1	1	1	男	91	39.1544	2022-12-28 15:11:38				糖尿病肾病	2022.11.29			33.5	16	7.55	1.58	2.32	0.97	0.75	648	273.9	4.5	1.58	134.5	24.35	11.6		19			89	473		2.8
158	方叶成	0	0	0	1	0	0	0	男	52	40					慢性肾小球肾炎	2022.12.08	1.34	68.4	38.4	15	2.59	1.88	2.19	5.44	0.70	1144	619.8	4.34	1.88	138.8	19.50	10.8	275	14	28.9		108	504	60.7	3.74	2023.10.06	1.17	62	41.8	31	6.13	1.93	2.45
165	封金元	0	0	0	0	0	0	0	男	77	40		0.49			糖尿病肾病	2022.12.08	1.58	74.3	31	13	1.86	1.51	2.14	1.3	0.80	729	185.2	4.74	1.48	136.2	21.22	10.7	229	15	187.2	33.62	99	424	37.6	2.78	2023.10.05	1.41	70.5	34.7	15	0.73	1.45	2.28
238	何建华	0	0	0	1	0	0	0	男	63	40		0.52			慢性肾小球肾炎	2022.10.12			37.7	16			2.02			708	414.5	4.04		118.4	11.2	10.6		44			129				2023.10.06	1.26	63.9	41.7	11	0.32	2.71	2.29
356	金祖丽	0	0	0	2	1	0	0	女	56	40		0.5			慢性肾小球肾炎	2022.12.08	1.8	79.3	34.8	23	1.94	2.28	2.51	1.87	1.01	883	107.7	4.15	1.98	132.3	20.94	10.2	320	19	42.3	36.05	117	418	14	4.05	2023.10.05	1.68	76.5	37.8	19	0.39	2.54	2.26
580	任志坚	ND	0	0	ND	0	0	0	男	53	40		0.46			糖尿病肾病	2022.12.09	1.1	59.6	40.4	14	1.84	2.5	2.15	1.37	0.92	858	236.4	4.85	1.56	136.2	22.55	11.7	369	17	127.3	29.58	106	351	50.7	3.97	2023.10.02	0.88	50.8	40.6	9	29.86	1.65	2.11
651	石武君	0	0	0	0	0	0	0	女	70	40				195	糖尿病肾病	2022.12.10	1.39	69.4	34.3	5	4.54	4.01	1.95	1.92	1.34	490	940	5.52	1.66	132.4	25.08	10.3	327	19	26.1	20.22	109	381	27.1	6	2023.10.07	1.7	77	33.9	16	168.2	1.57	2.28
681	孙重林	0	0	0	0	0	0	0	男	68	40		0.48		3710.6	糖尿病肾病	2022.12.08	1.31	68.4	39.4	16	0.65	0.98	2.64	2.03	0.28	457	189.5	5.25	1.95	138.4	22.85	10.3	428	14	225	35.88	109	193	36	2.21	2023.10.05	1.21	64	39.3	18	0.57	1.2	2.4
886	徐桂根	0	0	0	0	0	0	0	男	69	40		0.51			IGA肾病	2022.10.14			36	11	1.64	0.98	2.34	0.61	0.53	940	156.8	5.99	1.52	137.9	24.48		215	18			104	390	7.4	1.91	2023.10.02	1.46	70.1	37.9	14	1.96	1.38	2.19
271	胡农山	0	0	0	0	0	0	0	男	60	41					高血压肾损害	2022.12.03	1.16	65.4	36.5	15	0.54	2.66	2.37	2.09	1.07	1177	44.7	5.34	1.73	141.5	28.06	10.7	326	13	170.1	23.23	100	464	45.5	4.38	2023.10.03	1.18	62.1	39.2	10	0.55	1.69	2.23
369	来文娟	0	0	0	2	1	0	0	女	74	41		0.56	191		糖尿病肾病	2022.12.08	1.56	74.4	36.5	9	1.54	3.34	2.2	1.72	1.13	547	127.7	5.35	1.51	138.9	20.01	10	366	13	258.4	29.01	94	411	37.4	5.56	2023.10.07	1.58	74.7	34.3	17	5.1	2.84	2.13
1133	郑玮	0	0	0	0	0	0	0	男	43	41			220.8	3486.5	糖尿病肾病	2022.12.01	1.15	63.5	35.6	23	10.15	1.94	2.33	2.13	0.86	836	285.3	5.51	1.82	139.4	28.46	11	376	18	127.8	31.09	107	481	29.3	3.4	2023.10.03	1.11	60.2	34.7	13	5.53	1.91	2.37
1169	周孝濂	2	1	2	1	0	0	0	男	72	41					多囊肾	2022.12.08	1.2	66	40.1	6	1.31	1.68	2.35	1.76	0.72	921	374.7	4.13	0.94	139.0	18.86	11	407	12	130.5	29.53	134	453	25.3	3.13	2023.10.07	1.19	64.2	41.3	21	1.01	1.73	2.6
643	施晓芳	0	0	0	0	0	0	1	女	45	41.1333	2023-10-22	0.54			慢性肾小球肾炎	2022.12.08	1.47	71.3	32.7	11	3.55	2.22	2.34	2.35	0.89	802	45.4	4.06	0.89	137.0	16.23	10.8	271	15	288.3	43.14	113	394	19	4.31	2023.10.07							1.97
442	刘春喜	0	0	0	0	0	0	1	男	67	41.2667	2023-02-12	0.57	903.6		糖尿病肾病	2022.12.04			32.9	8	24.02	1.99	2.02	0.73	0.74	749		4.96	1.55	138.8	14.37	12.1		11	35.6		115	309	8	3.16
170	冯敏	0	0	0	0	0	0	0	男	65	42					糖尿病肾病	2022.12.09	1.39	68.4	37.5	10	151.9	1.73	2.09	1.08	0.79	1252	199.8	4.84	1.38	133.9	27.75	11.6	237	14	146.4	57.01	108	410	7.9	2.95	2023.10.02	1.31	66.3	43	11	1.88	2.23	2.27
202	高翔	ND	0	0	ND	0	0	0	男	59	42				3567	糖尿病肾病	2022.12.02	1.38	67.1	35.3	5	0.54	2.78	1.93	1.17	1.02	726	205.5	4.91	1.54	140.7	23.83	11.4	302	15	200	32.74	110	314	51.7	4.19	2023.10.02	1.27	64	26.7	10	53.23	2.17	2.08
235	郝鸿兴	0	0	0	0	0	0	0	男	75	42				331	糖尿病肾病	2022.12.01	1.3	67	41.2	14	0.22	2.17	2.13	0.79	0.96	954	450.5	4.91	1.55	135.9	13.29	9.4	407	10	102.1		115	342	19.6	3.85	2023.10.19	1.28	63.8	40.8	6	1.56	2.87	2.1
466	楼江洪	0	0	0	1	0	0	0	男	38	42				708	慢性肾小球肾炎	2022.12.01	1.15	62.9	39.9	11	0.28	2.16	2.46	1.26	0.88	1116	107.8	4.47	1.36	139.6	14.78	11.4	316	13	51.2	29.06	112	336	27	3.59	2023.10.02	1.17	63.6	36.5	12	9.73	2	2.27
1151	周国祥	0	0	0	1	0	0	0	男	59	42			5000		糖尿病肾病	2022.12.01	1.42	69.1	37.8	26	4.15	1.41	2.67	0.89	1.1	965	23.4	3.76	0.67	138.6	22.19	10.9	331	25	136	28.66	111	537	27.9	3.27	2023.10.05	1.53	69.9	36.6	22	17.32	1.96	2.14
63	陈利民	0	0	0	0	0	0	0	男	50	43		0.53			糖尿病肾病	2022.10.07							2.24				145.5	6.5	1.64	133.4							112				2023.10.02	1.14	61.5	41.9	22	13.01	1.52	2.5
135	樊根梁	0	0	0	0	0	0	0	男	65	43		0.45	979	2118	多囊肾	2022.12.07	1.2	63.5	30.8	10	2.15	0.75	1.94	0.41	0.70	539	142.8	4.42	1.09	132.9	13.98	11.7	88	22	40.8	26.68	65	350	5.2	1.88	2023.10.02	1.88	79	27.9	4	13.07	1.21	2
449	刘俊	0	0	0	1	0	0	0	男	67	43					慢性肾小球肾炎	2022.12.02	1.37	67.3	40	8	0.48	1.51	2.2	1.09	1.32	1106	225.2	4.87	1.44	136.2	29.40	11.5	317	7	167.7	32.91	128	435	45.7	3.65	2023.10.10	1.53	71.8	39.2	15	0.64	1.51	2.08
581	茹婉南	ND	0	0	0	0	0	0	女	71	43					IGA肾病	2022.12.08	1.58	74.2	38.4	16	0.41	2.91	2.13	1.23	1.2	830	61.6	4.89	1.83	135.4	24.41	10.1	409	12	177.9	26.72	132	345	44.3	4.99	2023.10.07	1.57	73.9	40	9	0.56	2.04	2.47
600	沈国水	2	1	2	1	0	0	0	男	44	43		0.618			慢性肾小球肾炎	2022.12.05	1.23	64.1	38.7	17	6.64	2.28	2.08	2.06	0.87	1412	379.1	5.17	2.51	140.6	29.14	10.8	501	15	396.4	33.24	97	637	30.4	3.88	2023.10.02	1.25	64.5	41.7	8	5.12	2.44	2.09
904	徐显重	0	0	0	1	0	0	0	男	53	43				5000	糖尿病肾病	2022.12.02	1.41	66.6	38.2	46	23.91	2.28	2.11	0.52	0.90	795	110.2	5.20	2.72	141.1	22.95	11.4	312	28	119.2	37.55	123	424	27.6	3.44	2023.10.02	1.3	67.4	32.6	11	16.15	2.32	2.14
1028	詹金娥	0	0	0	1	0	0	0	女	85	43		0.57			慢性肾小球肾炎	2022.12.08	1.82	79.8	40.8	16	1.31	2.03	2.36	2.15	1.07	668	276.6	4.43	1.73	139.8	23.17		352	22	42.7	30.88	125	329	30.7	4	2023.10.05	1.92	81.9	38.9	15	0.63	2.22	2.35
838	吴万方	0	0	0	2	1	0	1	男	83	43.0667	2023-12-18			1203	糖尿病肾病	2022.11.07	1.51	71.2	29.3	13	5.79	3.07	1.84	4.32	0.93	655	189.6	3.7	1.23	140	21.77	11.3	359	28	31.8	28.18	117	588	15.9	4.84	2023.10.02			31.4	6	8.81	4.4	1.82
706	童玉美	0	0	0	ND	0	0	1	女	77	43.7542	2024-02-06 15:03:35	0.51	3187		慢性肾小球肾炎	2022.10.11			27.5	14	168.26		2.14			593	353.7	3.56	1.21	146.1	24.93	12.5		29	759.9		72	304			2023.10.05	1.31	68.8	30.2	9	139.49	4.38	2.62
287	黄潮秀	0	0	0	1	0	0	0	女	71	44					糖尿病肾病	2022.12.01	1.55	74.3	35	11	2.75	3.55	2.19	2.13	1.2	645	81	4.96	1.66	138.2	16.2	12	284	18	208.1	32.08	109	301	38.9	5.55	2023.10.03	1.66	75.4	35	10	2.73	2.98	2.03
402	李妙根	0	0	0	0	0	0	0	男	88	44					糖尿病肾病	2022.10.03	1.69	74.9	34.1	28	1.15	1.29	2.17	0.77	0.67	1141	204.3	4.86	2.39	140.6	26.88	11.6	196	37	49.7	51.02	127	558	28.3	2.36	2023.10.02	1.94	78.8	34.4	11	0.97	1.28	2.08
482	鲁伟兴	3	1	3	2	1	0	0	男	49	44		0.46		551	慢性肾小球肾炎	2022.11.14	1.34	70.3	43.6	33	0.78	1.69	2.15	1.77	0.84	1021	285.4	4.4	1.88	136.6	22.84	10.5	390	21	297.4		119	471	23.9	3.28	2023.10.06	1.36	70.3	41.4	11	1	1.06	2.29
520	毛协夫	0	0	0	1	0	0	0	男	88	44		0.55		1286.6	糖尿病肾病	2022.12.08	1.48	72.6	36	13	73.72	1.19	2.92	1.12	1.22	673	472	4.31	1.76	137.1	14.07	10	215	28	79	35.64	119	360	9.8	3.25	2023.10.05	1.33	68.2	35.4	14	5.91	0.81	2.32
935	许振达	0	0	0	1	0	0	0	男	75	44			662.8		慢性肾小球肾炎	2022.10.29	1.29	66	37.7	9	3.9	2.56	2.09	2.13	1.11	851	154.5	4.38	1.5	137.6	18.15	10.8	274	21	12.8	30.32	107	423	9.4	4.49	2023.10.03	1.39	68.2	35.5	8	10.5	2.93	2.11
1064	张荣根	1	1	1	3	1	1	0	男	67	44					IGA肾病	2022.12.02	1.37	69.6	35.5	5	5.3	1.99	2.15	0.73	1.08	1131	102.3	3.69	1.83	142.0	20.69	12.5	249	16	19.8	37.94	110	515	20.7	3.49	2023.10.02	1.51	73.6	36.6	8	0.82	1.37	2.07
355	金忠富	0	0	0	1	0	0	0	男	42	45					慢性肾小球肾炎	2022.12.03	1.2	64.1	38.6	15	1.25	2.91	2.29	5.13	1.05	1189	133.1	4.46	1.55	136.8	24.81	10.4	408	18	213.6	34.71	114	485	63.8	5.29	2023.10.05	1.36	67.4	37.6	8	0.66	2.29	2.26
608	沈建文	0	0	0	1	0	0	0	男	54	45		0.45			慢性肾小球肾炎	2022.12.08	1.25	64.4	33.8	23	0.45	1.63	2.12	0.98	0.74	1069	230.3	5.59	1.8	136.3	24.49	10.7	373	13	22.5	45.5	105	407	11.6	2.95	2023.10.07	1.37	67.2	34.8	29	0.55	1.41	2.16
844	吴洵伟	ND	0	0	4	1	1	1	男	87	45.0251	2023-01-19 18:02:41	0.51	540		慢性肾小球肾炎	2022.11.12			31.8	9	49.68	2.1	2.4	1.22	1	583	517.5	3.64	1.47	140.8	16.09	12.2		13	159.4		110	299		3.87
1101	章明	0	0	0	1	0	0	1	男	58	45.7333	2024-03-05			5000	IGA肾病	2022.12.10	1	55.9	37.6	20	9.33	2.66	2.35	1.04	0.55	577	108.1	4.81	1.89	138.7	25.53	14.1	315	22	211.6	33.34	111	391	12.3	3.7	2023.10.14	1.17	60.8	36.2	13	5.35	1	2.17
132	董贇	0	0	0	1	0	0	0	女	47	46			113.9		IGA肾病	2022.12.03	1.63	75.4	35	15	5.63	3.03	2.23	2.13	0.95	779	174	3.40	1.03	138.8	19.27	10.3	343	16	86.7	28.54	115	451	31.6	4.42	2023.10.03	1.8	77.7	35.3	11	2.68	2.53	2.21
499	骆朝晖	0	0	0	1	0	0	0	男	53	46				4096.4	糖尿病肾病	2022.12.01	1.84	78.5	38.1	7	0.31	2.46	2.05	1.05	0.99	719	323.1	4.05	1.4	140.2	23.47	10.2	360	13	165.1	32.59	98	363	52.6	4.21	2023.10.03	0.03	-1.9	31	4	57.19	1.96	1.77
701	童福尧	ND	0	0	ND	0	0	0	男	89	46		0.62		848.1	慢性肾小球肾炎	2022.12.09	1.37	68.9	35.9	8	0.77	2.92	2.61	1.77	1.13	559	161	4.24	1.22	138.5	21.29	10.5	266	11	67.8	19.56	120	400	18	4.81	2023.10.09	1.44	69.2	33	4	1.95	2.54	2.52
846	吴亚琴	0	0	0	2	1	0	0	女	76	46		0.55	83		高血压肾损害	2022.12.07	1.47	72.6	38.1	7	6.66	2.66	2.15	2.29	0.95	850	170.5	4.58	1.52	140.3	20.70	10.4	284	13	22.1	35.7	117	463	22.1	4.55	2023.10.06	1.58	74.4	38	6	6.82	3.25	2.33
30	曾珍珍	0	0	0	1	0	0	0	女	84	47					慢性肾小球肾炎	2022.12.03	1.86	80.8	37	9	3.65	4.73	1.95	1.21	1.72	627	246.1	3.70	1.71	143.5	13.62	10.4	307	27	12.8	23.14	111	297	18.2	6.97	2023.10.03	1.68	76.9	41.2	10	1.53	3.71	2.44
102	程根苗	ND	0	0	3	1	1	0	男	63	47		0.52	503.1	137	糖尿病肾病	2022.12.04			36.8	15	6.74	1.54	2.13	1.04	0.81	1116	226.8	5.52	1.82	136.9	24.86	11.5		11		35.61	100	455		2.79	2023.10.02	1.3	66.6	40	13	11	2.91	2.22
258	洪丽玲	1	1	1	1	0	0	0	女	58	47					慢性肾小球肾炎	2022.12.05	1.62	74.1	37.9	17	0.97	2.72	2.16	0.82	1.18	1027	157.8	5.68	2.08	141.9	26.90	10.9	354	13	39.2	29.92	118	448	39.6	4.68	2023.10.04	1.52	72.1	34.3	26	11.34	1.97	2.24
602	沈浩	0	0	0	1	0	0	0	男	56	47		0.44			糖尿病肾病	2022.11.07							1.87			1146	424	4.16	2.14	136.2	27	10.8		19			107				2023.10.02	1.49	71.3	39.6	11	3.63	2.4	2.27
1186	朱海飞	0	0	0	1	0	0	0	女	53	48				405	IGA肾病	2022.12.06	1.68	77.8	40.8	13	0.46	2.24	2.15	1.46	1.23	653	513.6	5.02	1.55	137.2	23.15	10.7	326	23	102.7	21.76	96	435	23.3	4.23	2023.10.05	1.66	76.9	42.7	17	1.48	1.77	2.38
144	方晖北	ND	0	0	ND	0	0	1	男	67	48.2859	2023-02-09 13:51:25	0.58	3558.6		糖尿病肾病	2022.12.08	1.73	76.4	38.8	9	3.03	2.32	1.96	1.99	0.91	783	333.1	4.15	1.44	135.2	21.83	11.3	284	17	119.8		110	476	30.9	3.83
164	费春霞	0	0	0	2	1	0	0	女	62	49		0.58	175.5		糖尿病肾病	2022.12.10	1.23	64.6	34.4	6	1.65	2.89	2.18	4.39	1.07	794	224.4	5.04	1.37	135.2	20.45	10.1	433	16	85.4	28.26	115	392	21.8	5.67	2023.10.07	1.32	66.4	32.2	7	0.65	2.61	2.17
375	雷代良	0	0	0	0	0	0	0	男	48	49		0.52			慢性肾小球肾炎	2022.10.19							2.19				239.6	4.48	2.61	135.5							108				2023.10.06	1.2	62.1	38.7	53	1	2.59	2.09
679	孙水泉	0	0	0	1	0	0	0	男	70	49					慢性肾小球肾炎	2022.10.07							2.36				305	4.02	1.38	139.5							119				2023.10.02	1.42	70.2	40.2	30	1.73	1.15	2.43
1079	张修川	0	0	0	1	0	0	0	男	68	49				447	糖尿病肾病	2022.12.05	1.3	64.8	38.9	6	0.46	1.21	2.1	2.19	0.68	862	284.5	4.78	1.59	132.3	31.14	10.8	367	11	136.9	27.14	104	483	28.5	2.51	2023.10.02	1.39	67.8	35.5	9	0.44	1.49	2.48
1102	章胜利	0	0	0	0	0	0	0	男	81	49		0.59			慢性肾小球肾炎	2022.10.14																					116				2023.12.18	1.57	75	38.6	9	6.3	1.98	1.98
399	李金森	0	0	0	1	0	0	0	男	56	50					慢性肾小球肾炎	2022.12.01	1.18	63.3	37.5	15	3.16	1.98	2.18	4.07	0.84	1317	100.4	5.43	1.7	138.1	24.14	11.6	443	16	54.2	36.01	111	398	37.3	3.75	2023.10.03	1.18	61.9	34.6	16	1.84	2.57	2.1
1204	竺天福	0	0	0	4	1	1	1	男	85	50.7333	2022-12-26	0.59	5000		高血压肾损害	2022.12.09	1.28	67.2	34.8	12	60.49	2.06	2.18	1.28	1.04	569	122.9	4.22	0.87	139.1	14.92	12.4	203	19	304.6	58.71	106	281	16.8	3.66
29	曾晓军	0	0	0	1	0	0	0	男	58	51		0.5		413	糖尿病肾病	2022.12.08	1.32	66.9	39.8	10	9.89	2	2.27	0.75	1.06	1130	360.5	4.56	1.78	136.6	26.54	10.2	271	13	30.9	30.33	137	637	11.5	3.55	2023.10.05	1.09	60.1	42	10	5.06	1.92	2.16
469	楼小敏	ND	0	0	3	1	1	0	男	46	51		0.6	4884	5000	糖尿病肾病	2022.12.08	1.4	66.3	34	8	1.63	1.38	2.25	1.11	0.67	717	51.2	4.25	1.3	132.0	14.77	12	283	16	49.1	23.48	98	414	13	2.43	2023.10.07	1.3	64.7	36.7	14	1.82	1.19	2.09
917	许宝仙	0	0	0	1	0	0	0	女	79	51					慢性肾小球肾炎	2022.12.09	1.61	73.8	32.1	19	14.08	1.75	2.24	1.2	0.77	632	93.5	3.59	0.96	132.6	31.98	12.3	290	15	128	30.47	104	426	14.3	2.93	2023.10.02	1.78	77.3	31	14	7.52	1.13	2.13
35	陈爱娥	2	1	2	0	0	0	0	女	78	52		0.4			慢性肾小球肾炎	2022.12.08	1.77	77.1	31.5	27	2	2.36	2.18	1.33	1.05	705	233.6	4.79	1.58	136.8	23.47	10.1	294	29	331.2	39.07	92	399	32.3	4.15	2023.10.05	1.36	65.1	29.9	17	2.22	1.73	1.96
301	黄小明	0	0	0	0	0	0	0	男	74	52		0.54		392	慢性肾小球肾炎	2022.11.09			37.4	15	5.74	3.11	2.04	1.64	1.03	714		4.05	1.48	139.1	22.29		225	22			115	380	33.2	4.86	2023.10.11	1.27	66.7	38.7	6	24.67	2.77	2.09
340	金海凤	0	0	0	0	0	0	0	女	48	52		0.52			慢性肾小球肾炎	2022.10.19							2.11				315.7	4.92	1.43	137.8							117				2023.10.06	1.63	75.7	41.5	9	6.43	2.44	2.15
731	王德青	0	0	0	0	0	0	0	男	62	52		0.55			糖尿病肾病	2022.11.30	1.41	68.5	39.6	10	2.73	2.4	2.23	4.22	0.85	997	97.5	4.64	1.6	140.4	31.57	10.4	402	15	27.9		120	508	19.6	4.12	2023.10.04	1.46	69.9	38.4	13	2.3	2.16	2.24
762	王青珊	ND	0	0	ND	0	0	0	男	53	52		0.47			IGA肾病	2022.12.08	1.45	71.8	38.9	10	1.64	2.07	2.51	1.31	1.05	1054	195.8	4.84	1.06	136.7	24.05	10.7	431	12	467.6	32.63	97	465	35.6	3.75	2023.10.05	1.43	70.1	40.6	14	0.62	2.61	2.27
978	叶土根	0	0	0	0	0	0	0	男	79	52		0.56			糖尿病肾病	2022.12.07	1.07	59	33.3	13	0.93	1.35	2.16	4.63	0.73	857	101.1	4.84	1.75	134.7	25.42	10	218	19	15.4	30.9	105	510	17.4	2.84	2023.10.06	0.95	55.1	32.6	11	1.66	1.42	2.12
233	韩世明	ND	0	0	ND	0	0	0	男	66	53				2903	糖尿病肾病	2022.11.09							2.18				443.7	4.89	1.68	134.1							113				2023.10.02			33.2	16	33.39	1.13	2.36
365	孔先欢	0	0	0	1	0	0	0	男	50	53		0.48			IGA肾病	2022.12.06	1.23	63.8	37.8	10	0.34	1.68	2.21	1.14	0.73	1287	677.2	5.14	2.04	140.1	28.32	11.3	389	14	49.5	31.62	105	539	24.1	2.78	2023.10.05	1.23	63.8	38.3	11	0.3	1.51	2.28
367	来建忠	0	0	0	0	0	0	0	男	55	54		0.5		104	糖尿病肾病	2022.10.14	1.4	68.9	40.1	9	2.64	2.05	2.12	1.69	0.94	939	630.4	4.18	1.71	135.9	23.08	11.5	347	12	140.9	35.37	107	426	30	3.59	2023.10.02	1.35	66.7	40.9	7	2.19	2.15	2.12
477	芦小凤	0	0	0	1	0	0	0	女	80	54					糖尿病肾病	2022.12.01	1.27	68.2	35	8	8.89	2.41	2.25	1.96	1.04	643	110.8	4.75	1.1	137.1	20.20	10.8	279	17	49.1	31.94	109	368	28.8	4.12	2023.10.03	1.24	66.2	38	5	10.45	1.48	2.1
851	吴子光	0	0	0	0	0	0	0	男	65	54		0.53		1725	糖尿病肾病	2022.10.10							2.06				210.4	4.35	1.28	141.7							107				2023.10.02	1.53	74.2	36.1	7	39.55	1.55	2.01
1051	张军	0	0	0	1	0	0	0	男	52	54					IGA肾病	2022.12.05	1.18	62.4	37	11	2.02	2.16	2.35	3.47	0.74	1283	318.1	6.51	2.11	136.7	31.27	9.8	410	8	173.2	30.32	103	618	47.1	3.85	2023.10.04	1.2	63	36.8	4	1.28	2.28	2.18
66	陈曼瑶	ND	0	0	ND	0	0	1	女	89	54.784	2023-02-01 12:28:22				肿瘤相关性肾衰	2022.11.07			26.5	11	39.25	1.4	2.02	0.91	1	552		4.66	1.11	141.1	14.7	13.3		18	>2000.00		107	342	40.4	3.13
133	杜子儒	0	0	0	0	0	0	0	女	83	55		0.62			糖尿病肾病	2022.12.01	1.54	72.9	36.5	21	0.87	0.97	2.34	1.45	0.90	739	144.8	5.46	1.55	134.1	32.69	10.3	275	19	276	32.52	105	294	67.9	2.76	2023.10.03	1.45	69.8	39.7	14	0.89	0.86	2.41
487	陆连明	0	0	0	0	0	0	0	男	54	55					慢性肾小球肾炎	2022.12.02	1.43	69.7	42.3	16	1.78	0.95	2.25	1.61	0.84	1086	143	4.27	1.59	137	25.57	12.1	363	23	59.6	32.61	130	339	23.5	2.51	2023.10.02	1.36	68.2	40.9	10	2.14	1.04	2.59
1065	张荣跃	0	0	0	ND	0	0	0	男	61	56					糖尿病肾病	2022.12.03	1.38	70	35.4	9	8.68	2.75	2.12	0.76	0.97	674	58	4.30	1.47	138.9	23.50	10.3	271	14	245.4	27.97	113	364	42.3	4.14	2023.10.10	1.42	69.2	30.5	9	10.67	2.44	2.15
126	董建生	ND	0	0	ND	0	0	0	女	74	57				98	糖尿病肾病	2022.10.12							2.14					4.9	1.13	137.7							117				2023.10.18	1.75	78.8	33	21	157.38	2.04	2.27
753	王陆海	0	0	0	1	0	0	0	男	68	57		0.5			糖尿病肾病	2022.12.07	1.23	64.5	35.4	11	2.7	2.01	1.8	1.08	0.85	859	330.1	3.99	1.63	137.2	24.23	10.7	217	15	103.8	32.75	102	372	38	3.41	2023.10.02	1.14	60.9	39.6	16	2.05	2.09	1.99
777	王文忠	0	0	0	0	0	0	0	男	67	57				93.2	慢性肾小球肾炎	2022.10.13							2.23					3.87	1.12	137.2											2023.11.30	1.52	73.1	36.2	6	0.87	1.59	2.3
43	陈东海	0	0	0	0	0	0	1	男	73	57.6938	2023-01-07 19:32:02	0.5	889.2		糖尿病肾病	2022.12.06			28.6	11	180.3	1.43	2.22	1.11	0.76	584	81.1	4.22	1.09	136.2	14	13.7		20	142.9		107	280		2.66
239	何金凤	0	0	0	1	0	0	0	女	76	58					糖尿病肾病	2022.12.01	1.51	73	27.9	19	3.9	1.28	2.31	1.18	0.88	471	88.5	5.03	1.32	138.6	23.49	11.3	173	30	84.1	26.39	112	323	46.4	3	2023.10.03	1.31	67.2	31.4	14	2.03	1.33	2.31
612	沈俊	0	0	0	1	0	0	0	女	77	58					高血压肾损害	2022.12.05	1.5	72.2	36.8	3	16.59	2.74	2.11	1.88	0.95	792	136.7	4.80	1.38	138.8	17.02	10.4	271	10	30.5	35.55	113	349	15.3	4.49	2023.10.02	1.56	74.7	38.2	3	5.35	3.05	2.11
992	余桂琴	1	1	1	0	0	0	0	女	75	58		0.5	110		慢性肾小球肾炎	2022.11.19							2.04				668.3	4.84	2.41	133.1				16			90				2023.10.07	1.91	81.2	36.9	7	8.67	3.45	2.28
127	董铭	2	1	2	1	0	0	0	男	44	59				24	高血压肾损害	2022.10.12							2.13					4.28	2.11	137.2							117				2023.10.06	1.31	66.3	40.9	41	2.13	2.01	2.21
640	施利梅	0	0	0	1	0	0	0	女	50	59		0.50			多囊肾	2022.12.08	1.48	72.5	37.4	15	19.46	2.59	2.42	1.07	0.86	795	216.8	5.31	1.46	135.8	18.61	12	283	17	50.7	39.62	125	366	13.9	4.08	2023.10.07	1.62	74.7	33.3	9	3.19	2.2	2.4
1126	赵志平	0	0	0	1	0	0	0	男	49	59		0.59			高血压肾损害	2022.11.14							2.04				817.6	4.58	2.57	140.6							128				2023.10.07	0.98	56.5	37.5	11	5.45	2.06	2.11
332	蒋建勇	0	0	0	0	0	0	0	男	51	60		0.45			慢性肾小球肾炎	2022.11.08			34.5	8	10.08	1.83	2.22	0.94	0.71	947	192.2	4.84	1.78	140	12.1	10.5		9			112	305	12.1	3.05	2023.10.06	1.1	59.9	37.7	6	3.61	1.78	2.02
1127	郑德茂	0	0	0	1	0	0	0	男	68	60				2401	糖尿病肾病	2022.12.09	1.28	66.5	37	12	7.99	1.83	2.28	2.42	0.74	945	547	4.78	1.74	135.2	19.39	11.1	233	15	152.5	51.54	111	392	17.6	3.32	2023.10.02	1.25	66.7	33.5	8	63.64	1.18	2.1
68	陈敏	0	0	0	1	0	0	0	女	61	61		0.46			多囊肾	2022.10.21			36.9	18	4.12	1.69	2.3	1.46	0.92		249.7	4.6	1.46	140.8				17			101			3.27	2023.10.02	1.71	76.5	36.7	9	2.71	1.9	2.35
243	何凌云	0	0	0	1	0	0	0	女	56	61					糖尿病肾病	2022.12.09	1.55	74.1	34.6	22	1.14	1.82	2.07	2.58	0.99	655	109.3	4.22	1.67	136.2	21.17	10.1	346	15	119.6	30.03	111	551	25.7	3.59	2023.10.06	1.45	71.1	35.4	44	1.55	2	2.3
413	李兴起	0	0	0	1	0	0	0	男	84	61			199.4		慢性肾小球肾炎	2022.12.03	1.56	72.9	32.2	8	1.23	2.58	2.07	1.53	1.04	586	87.9	3.94	0.60	133.3	11.88	11.7	275	13	46.2		92	398	16.2	4.09	2023.11.04	1.67	76.3	35.8	12	0.15	1.36	2.15
1049	张金栋	1	1	1	1	0	0	0	男	66	61					糖尿病肾病	2022.12.02	1.11	60.5	37.3	11	0.54	2.28	2.05	1.28	1.12	898	167.4	5.17	1.55	134.4	17.92	11.7	288	19	30.1	27.24	130	340	55	4.04	2023.10.02	1.17	62.9	36.4	8	1.93	2.11	1.92
168	冯佳萍	3	1	3	1	0	0	0	女	32	62					糖尿病肾病	2022.10.15							2.19				415.1	5.2	1.85	135.4		10.8					124				2023.10.06	2	81.1	37.5	6	5.14	1.89	2.32
248	何雅凤	0	0	0	1	0	0	0	女	91	62		0.63		276	慢性肾小球肾炎	2022.10.22							2.28				17.8	4.25	1.1	134.4							103				2023.10.05	4.4	95.4	35	15	8.14	1.96	2.21
370	来秀娥	0	0	0	0	0	0	0	女	85	62		0.48		573	慢性肾小球肾炎	2022.12.06	1.72	76.7	38.7	9	0.69	1.43	2.14	0.89	1.12	601	212.3	5.25	1.38	141.4	26.47	10.6	360	15	51.1	31.16	117	402	21.5	3.16	2023.10.05	1.72	77.1	37.9	9	1.45	1.92	2.19
422	李增南	0	0	0	1	0	0	0	女	45	62					慢性肾小球肾炎	2022.12.02	2.03	81.9	34.6	6	0.31	1.8	2.25	0.89	0.76	721	164.4	5.88	1.89	141.7	14.27	10.9	307	15	157.1	29.44	104	313	55	2.9	2023.10.06	1.95	80.4	33.1	7	13.35	1.68	2.29
472	卢燎明	0	0	0	1	0	0	0	男	39	62				5053	慢性肾小球肾炎	2022.12.07	1.2	61.9	36.3	12	0.53	1.78	2.03	0.70	0.73	1213	1468.6	4.59	2.47	138.9	26.90	11.5	332	12	9.5	31.29	118	490	17	3.01	2023.10.02	1.29	65.4	33.5	16	60.17	1.77	2.05
548	蒲光强	2	1	2	1	0	0	0	男	53	62			151.2		慢性肾小球肾炎	2022.12.05	1.34	66.5	37.7	18	20.84	2.86	2.34	10.23	0.86	1206	441.5	3.82	2.41	140	23.71	10.8	198	20	218.3	40.8	107	820	27.8	4.69	2023.10.02	1.18	61.3	32.1	6	18.39	2.46	2.05
645	施新妹	0	0	0	0	0	0	0	女	62	62		0.48			慢性肾小球肾炎	2022.12.08	1.62	75	39.6	8	1.11	2.25	2.32	2.03	0.94	960	334.7	6.22	2.31	137.7	35.38	10.9	383	16	75.7	37.96	117	538	32.6	4.19	2023.10.05	1.54	72.4	44	8	1.53	1.96	2.43
798	王云强	0	0	0	1	0	0	0	男	60	62		0.46			多囊肾	2022.10.28							2.36					3.92	1.14	135.6							120				2023.10.06	1.23	63.3	35.5	7	47.59	2.37	2.52
979	叶小凤	1	1	1	1	0	0	0	女	75	62					慢性肾小球肾炎	2022.12.05	1.45	72	32.4	12	18.21	2.07	2.01	0.84	0.87	447	180.4	3.22	1.08	139.9	14.68	11.4	147	21	142.3	22.43	117	429	20.6	3.25	2023.10.02	1.47	73	36.5	6	12.91	2.14	2.09
1109	章忠华	0	0	0	1	0	0	0	男	50	62				904	IGA肾病	2022.12.05	1.1	60.2	33.2	9	2.73	1.1	2.01	2	0.64	1214	275.4	4.35	1.84	140.1	24.95	12.1	250	9	51.1	23.44	96	524	38.1	2.25	2023.10.05	1.09	59.7	38.1	13	2.07	1.59	2.39
725	王斌	0	0	0	1	0	0	0	男	67	63		0.61	1348		糖尿病肾病	2022.12.05	1.22	63.4	44.7	20	0.59	2.07	2.34	1.99	0.83	795	796.8	5.13	2.12	137.9	20.06	10.5	410	22	174.2	26.42	124	405	32.4	3.61	2023.10.07	1.18	61.6	45.4	14	1.35	1.71	2.24
817	吴波	3	1	3	1	0	0	0	男	53	63				42.5	慢性肾小球肾炎	2022.12.06	0.92	53.6	36.5	23	2.52	2.12	1.97	1.77	0.73	1131	287	3.92	1.55	143.1	27.79	11.6	384	19	106.6	32.17	103	549	25.7	3.27	2023.10.03	1	56.6	37.2	15	7.2	2.48	2
933	许增强	0	0	0	2	1	0	0	男	66	63		0.47	349.2	110	慢性肾小球肾炎	2022.12.10	1.74	77.4	30.4	19	9.3	2.7	2.54	4.18	0.97	736	41.7	3.89	1.38	138.7	20.72	9.8	321	21	403.4	37.29	120	517	33	4.73	2023.10.06	1.59	74.7	35	26	8.04	1.89	2.31
885	徐桂娥	0	0	0	4	1	1	1	女	86	63.56	2023-05-11 19:12:13	0.52	829		慢性肾小球肾炎	2022.12.08	1.4	70.4	34.6	14	5.15	2.81	2.45	1.29	1.28	816	407.1	4.52	1.84	138.4	21.17	10.3	366	17	169.4	34.21	104	410	21.3	4.95
8	鲍丽贞	0	0	0	1	0	0	0	女	56	64		0.57			慢性肾小球肾炎	2022.12.09	1.79	77.2	35.4	4	0.44	1.69	2.13	0.82	0.90	722	1456.1	4.16	1.65	139.7	15.20	11.5	217	9	61.9	27.98	104	342	18.2	3.15	2023.10.09	1.7	76.3	34	7	19.69	1.39	2.45
199	高军	0	0	0	1	0	0	0	男	51	64			148.7		慢性肾小球肾炎	2022.11.01	1.75	77.1	41.5	3	0.62	0.98	2.22	2.09	0.59	983	683.7	5.19	1.94	135.7	17.06	11.5	329	16	49.1	34.66	128	423	42.2	2.07	2023.10.03	1.69	74.8	40	7	0.2	1.22	2.51
407	李天厚	0	0	0	2	1	0	0	男	68	64			546.6	348.7	糖尿病肾病	2022.12.01	1.45	71.8	34.4	7	7.77	3.67	2.16	3.04	1.06	1006	245	4.78	1.53	136.3	25.31	11.5	332	11	18.2	36.57	115	426	19	5.75	2023.10.03	1.43	70.5	32.7	10	9.95	3.59	2.31
628	沈寅水	0	0	0	1	0	0	0	男	72	64		0.52	1733	5000	IGA肾病	2022.12.08	1.46	70.5	36.6	10	1.68	2	2.27	1.28	0.96	859	146.7	4.86	1.74	135.0	22.64	11.3	369	11	208.4	32.39	105	374	50.8	3.67	2023.10.05	1.33	67.3	34.9	17	61.77	1.27	2.21
1130	郑亮	0	0	0	1	0	0	0	男	31	64					慢性肾小球肾炎	2022.12.07	1.45	68.6	27.8	10	2.25	4.82	1.6	2.95	1.28	919	0.0	5.04	1.81	137.3	27.25	11.1	485	30	188.3	26.95	100	486	34.9	7.8	2023.10.04	1.6	73.3	31.3	8	3.92	3.5	2.16
606	沈坚敏	0	0	0	1	0	0	0	女	77	65		0.59			系统性红斑狼疮	2022.12.09	1.7	76.9	41.9	15	4.75	1.92	2.35	1.11	0.97	686	202.1	4.54	1.45	138.9	24.30	11.6	293	26	65.9	38.67	103	443	34	3.38	2023.10.09	1.72	75.5	39.9	20	1.82	1.38	2.33
881	徐诚杰	0	0	0	1	0	0	0	男	40	65		0.61		1537	肾病综合症	2022.12.09	0.97	55.6	32.9	28	6.27	1.28	2.3	0.87	0.57	1214	1173.2	4.71	2.87	136.6	19.91	10.3	260	22	76	38.85	91	561	19.6	2.2	2023.10.09	1.14	60.7	36	14	8.89	1.99	1.44
1015	俞志兄	0	0	0	0	0	0	0	男	47	65		0.45			IGA肾病	2022.10.13							2.05				438.7	5.89	2.08	153.3							139				2023.10.07	1.32	68.5	38.8	13	20.05	1.77	2.26
101	程秉忠	ND	0	0	ND	0	0	1	男	83	65.0333	2023-01-10	0.65	378.9		慢性肾小球肾炎	2022.12.09	1.4	70	35.3	14	2.94	2.41	2.27	2.19	1.04	644	123	4.87	1.35	135.2	27.16	10.7	401	20	229.9	32.09	107	365	36.1	4.17
352	金月明	ND	0	0	ND	0	0	1	女	72	65.8667	2024-04-03	0.58		5000	慢性肾小球肾炎	2022.12.08	1.58	73.9	37.2	8	3.03	1.52	2.22	1.69	0.96	680	231.7	4.28	1.18	139.9	19.09	10.8	250	17	37.9	34.6	110	377	14.3	3.24	2023.10.07	1.51	73.6	39.4	6	1.5	1.76	2.27
288	黄大林	0	0	0	0	0	0	0	男	71	67		0.52			慢性肾小球肾炎	2022.11.17							2.14				614.4	4.5	1.55	136.9							113				2023.10.10	1.59	74.1	40	9	0.56	1.65	2.1
653	寿银永	0	0	0	1	0	0	0	男	59	67					肾淀粉样变	2022.12.09	1.68	76.8	36.6	7	7.3	2.7	2.16	0.66	0.94	820	131.3	4.50	1.68	137.8	14.81	11.7	221	4	32.5	35.91	114	366	21	4.05	2023.10.02	1.63	75.3	37.7	9	5.22	1.89	2.09
919	许财友	0	0	0	1	0	0	0	男	64	67				192.5	糖尿病肾病	2022.10.31	1.55	74.1	38.8	13	1.46	1.64	2.08	2.32	0.82	1060	258.3	4.16	1.76	138.0	12.97	10	366	23	20.9	35.28	111	82	20.2	3.54	2023.10.02	1.54	73.5	37.6	8	2.24	2.95	2.21
536	潘年根	ND	0	0	ND	0	0	0	男	58	68		0.57			慢性肾小球肾炎	2022.11.14							2.43				509	4.43	1.99	141.3							138				2023.10.07	1.19	62.3	40	11	3.92	2.75	2.4
605	沈惠珍	0	0	0	1	0	0	0	女	76	68		0.59			慢性肾小球肾炎	2022.12.09	1.54	73.9	38.5	18	2.94	1	2.33	1.29	0.69	677	101.8	3.74	0.85	139.3	19.51	11.3	325	17	176.7	39.15	105	370	21.1	2.07	2023.10.06	1.41	70.1	42.4	25	1.29	1.01	2.35
1096	章道清	0	0	0	1	0	0	0	男	69	68		0.537			慢性肾小球肾炎	2022.10.06	1.21	63.9	36.3	26	5.18	1.63	2.39	1.91	0.75	1318	477.6	5.48	1.66	138.3	34.06	11.1	336	22	74.3	44.05	115	533	17.9	3.05	2023.10.05	1.38	68.6	36.5	17	0.91	2.09	2.37
277	胡燕京	0	0	0	0	0	0	0	男	69	69		0.62	3288	5000	慢性肾小球肾炎	2022.10.03	1.18	62.4	34.3	8	0.94	2.89	2.27	1.12	1.14	1380	781.2	3.65	3.11	137.7	28.03	10.6	320	10	44.5	33.74	92	618	38.3	4.67	2023.10.02	1.21	62	36.8	58	2.46	3.45	2.45
136	樊忠发	3	1	3	1	0	0	0	男	60	70		0.42			IGA肾病	2022.11.24	1.37	68.3	34.5	11	10.36	1.37	2.14	0.94	0.62	956	160.4	4.70	1.53	137.0	29.82	10.8	352	16	150	46.32	118	433	15.4	2.33	2023.10.05	1.27	66.4	39	7	19.96	1.16	2.27
577	任剑青	0	0	0	1	0	0	0	男	56	71					高血压肾损害	2022.12.03	1.38	70	36.3	21	2.29	1.73	2.26	2.64	0.69	321	118.2	3.59	1.03	140.4	25.59	10.6	544	18	220.9	34.91	104	477	28.5	3.08	2023.10.03	1.32	67.8	35.2	13	4.4	1.7	2.26
714	汪欢兰	0	0	0	0	0	0	0	女	60	71					慢性肾小球肾炎	2022.12.10	2.09	83.7	33.7	13	72.12	3.21	2.3	1.03	0.90	591	234.2	3.82	0.96	135.7	9.32	13.8	134	23	356.9	28.09	121	431	13.2	4.39	2023.10.05	2.52	87.5	44.9	18	1.55	2.56	2.36
944	杨惠英	0	0	0	0	0	0	1	女	83	71.849	2024-03-08 11:18:22	0.62		1714	糖尿病肾病	2022.12.08	0.98	58.2	34.7	16	12.71	2.08	2.6	1.18	0.74	672	32.9	4.71	2.6	138.9	25.67	11.5	163	19	120.7	36.87	128	470	13.8	3.24	2023.10.24	1.38	69.2	34.8	9	26.04	1.49	2.2
179	付林林	0	0	0	2	1	0	0	男	74	72		0.5		1574	糖尿病肾病	2022.12.08	1.39	69.9	37.5	15	5.84	2.13	2.29	10.83	1.21	557	142	4.17	1.44	130.6	17.80	10.2	312	17	171.9	24.91	105	376	34	5.62	2023.10.05	1.26	65.9	39.2	8	4.89	2.74	2.07
1069	张水官	0	0	0	0	0	0	0	女	73	72		0.516		426.0	小管间质性疾病	2022.12.06	1.79	80	40.1	11	0.23	2.49	2.14	1.96	1.14	782	172.3	5.30	1.32	136.4	31.64	10.3	323	23	233.3	24.44	101	458	52.3	4.4	2023.10.06	1.71	78.9	34.1	11	1.79	1.87	2.35
274	胡素珍	ND	0	0	0	0	0	1	女	87	72.4667	2022-12-25		845		肾病综合症	2022.12.09			31	14	25.59	1.48	2.54	1.2	1.03	485	385.2	6	1.08	137.5	13.58	13.2		22	81.9		135	213		3.27
15	蔡美翠	0	0	0	4	1	1	1	女	85	72.5178	2023-03-22 12:48:46	0.6			高血压肾损害	2022.12.08	1.94	81.4	33.6	3	5.87	2.36	2.26	1.24	1.45	283	120.2	3.76	1.29	141.9	20.97	11	190	19	76.8	14.6	108	435	12.3	4.61
40	陈初寒	0	0	0	0	0	0	1	男	67	72.9333	2024-01-01		4884		糖尿病肾病	2022.10.25			40.6	9	17.15	2.38	2.01	1.06	1.31	789		5.02	1.55	136.1	27.98		266	32			113	470	20.2	4.54	2023.10.05	1.53	69.8	32.2	15	151.59	1.61	1.98
796	王跃奇	1	1	1	1	0	0	0	女	66	73		0.59			多囊肾	2022.12.08	1.7	77.4	38.3	10	2.75	2.17	2.62	0.96	1.09	713	460.5	4.19	1.38	141.1	28.07	11.5	268	12	156.3	29.52	100	450	19.3	3.73	2023.10.05	1.49	73	41	9	1.81	1.62	2.39
755	王吕巍	0	0	0	1	0	0	0	男	44	74					糖尿病肾病	2022.12.05	1.15	61.8	36.8	7	0.54	2.31	2.31	1.47	0.83	1039	161.2	4.85	2.27	139.8	23.88	10.7	307	10	59	38.57	113	418	29.5	3.73	2023.10.07	1.1	59.4	37.8	15	57.51	0.68	2.56
1038	张光海	0	0	0	ND	0	0	0	男	67	74			5053	5053	高血压肾损害	2022.12.07	1.16	63.6	37.8	14	2.21	1.18	2.1	0.96	1.11	482	262.6	4.53	1.14	141.2	19.52	11.4	254	27	25.6	24.25	116	310	11.9	2.95	2023.10.06	1.26	66.7	37.1	12	10.44	2.23	2.31
282	胡樟寿	ND	0	0	ND	0	0	1	男	89	74.1667	2023-10-17	0.52	583	1763	系统性血管炎	2022.12.05			32.4	23	23.17	2.9	2.2	2.62	1.13	299		4.8	1.02	137.9	9.83	12		32	47.1		106	168		5.15	2023.10.05			31.5	8	3.56	3.52	2.11
226	过金根	ND	0	0	ND	0	0	0	男	84	75		0.61		649	急性肾衰	2022.10.31							1.76					4.01	1.81	140.7							104				2023.10.02	1.37	68.4	27.5	9	40.77	1.5	1.88
278	胡玉琴	0	0	0	1	0	0	0	女	62	75		0.57			糖尿病肾病	2022.12.08	1.65	76.5	36	7	0.44	2.7	2.19	1.54	1.3	464	387.8	4.75	1.44	139.9	13.97	10.6	244	16	20.9	19.57	110	318	12.7	4.96	2023.10.05	1.61	74.2	36.5	5	2.48	2.62	2.11
673	孙美娟	0	0	0	0	0	0	0	女	56	75		0.45		401.4	多囊肾	2022.12.09	2.17	84.7	38	18	7.8	2.13	2.11	1.46	1.04	1204	492.8	5.57	2.68	142.4	32.22	12.5	335	16	47	41.31	106	566	45.7	3.62	2023.10.06	1.55	73.3	38.2	8	7.03	1.05	2.11
696	滕红光	0	0	0	1	0	0	0	男	57	75					IGA肾病	2022.12.05	1.42	68.5	37.5	8	0.99	1.96	2.39	1.51	0.68	1035	456.7	5.34	2.22	143	29.15	12	411	7	70.7	32.28	110	545	25.9	2.87	2023.10.02	1.33	66.5	39.1	8	3.13	2.02	2.19
999	余顺兔	0	0	0	2	1	0	0	男	61	75				1661	糖尿病肾病	2022.12.09	1.27	67	37.2	19	1.18	1.52	2.15	1.45	0.90	723	251.2	4.65	1.62	138.4	21.75	11.4	197	35	153	43.22	116	387	43.4	3.07	2023.10.06	1.05	59.8	38.5	8	2.06	2.48	2.21
1142	周成	0	0	0	1	0	0	0	男	46	75		0.54			IGA肾病	2022.12.09	1.11	61	36.5	8	4.15	2.14	2.38	3.16	0.72	1222	1129.3	4.74	1.97	139.6	20.96	10.2	305	11	38.7	31.68	111	464	21.3	3.38	2023.10.04	1.04	57.7	37.7	9	7.65	2.13	2.35
524	孟小玲	3	1	3	1	0	0	0	女	55	76				733	慢性肾小球肾炎	2022.11.16							2.27				152.6	5.29	1.87	137.8							106				2023.10.07	1.31	67.2	40.1	10	0.52	2.98	2.34
1039	张国民	ND	0	0	0	0	0	0	男	77	76		0.5		977	慢性肾小球肾炎	2022.10.04	1.42	69.7	35.2	10	6.26	1.76	2.43	2.07	0.73	1123		5.54	2.17	135.0	23.90	11	300	13			124	416	20.6	3.04	2023.10.01	1.41	70.4	36.6	14	11.07	1.48	2.14
325	姜洪敏	1	1	1	1	0	0	0	男	47	77		0.46			慢性肾小球肾炎	2022.10.19							2.41			806	280	5.09	1.52	133	15.22	11.5		17			128				2023.10.06	1.28	65.6	42.8	18	0.57	1.48	2.45
463	刘赵伟	0	0	0	2	1	0	0	男	45	77					IGA肾病	2022.11.21							1.86					4.58	1.9	139.2							117				2023.10.07	1.15	60.9	40.2	6	5.01	2.02	2.02
603	沈宏	0	0	0	ND	0	0	0	男	46	77					慢性肾小球肾炎	2022.12.09	1.54	72.3	37.6	12	1.76	2.58	2.48	2.06	0.88	1197	849.4	4.62	1.32	139.3	23.90	10.4	344	15	28.3	33.23	124	527	22.2	4.08	2023.10.06	1.47	71.2	40.2	9	4.71	2.31	2.44
1132	郑书银	0	0	0	0	0	0	0	男	58	77					糖尿病肾病	2022.11.19							2.31					5.4	5.06	134.2							151				2023.10.10	1.21	63.1	39.6	18	3.23	1.64	2.08
153	方涛	0	0	0	1	0	0	0	男	42	78		0.53			高血压肾损害	2022.12.08	1.26	66.4	43.6	5	2.47	2.1	2.44	1.96	0.75	1212	370.3	5.82	2.2	138.7	26.22	11	433	7	115.5	32.2	119	539	29.8	3.7	2023.10.07	1.36	67.5	43.4	6	2.62	2.14	2.38
511	马怀渊	0	0	0	2	1	0	0	男	83	78					糖尿病肾病	2022.12.08	1.4	70.1	38.7	13	8.74	2.01	2.6	9.42	1.01	959	10.7	4.67	2.41	135.3	28.62	10.1	325	17	63.6	36.75	125	443	23.2	4.9	2023.10.05	1.36	67.2	36.2	8	18.67	1.15	2.22
688	唐秀花	0	0	0	0	0	0	0	女	59	78					慢性肾小球肾炎	2022.12.05	1.34	67.2	37.6	7	0.59	2.75	2.11	2	0.89	1095	441.7	5.30	1.45	138.7	25.00	10.8	326	12		38.22	111	532	42.6	4.37	2023.10.04	1.51	73.4	34.6	7	0.86	2.29	2.2
234	韩世珍	ND	0	0	ND	0	0	0	女	78	79					肾病综合症	2022.12.10	1.71	76.7	32.4	9	23.73	2.15	2.03	0.62	0.96	629	185	4.70	1.37	132.7	28.45	10.6	189	19	87.1	28.91	110	351	15.9	3.67	2023.10.07	1.95	81.8	33.4	18	6.3	2.21	2.36
636	盛美云	0	0	0	1	0	0	0	女	75	79				5053	慢性肾小球肾炎	2022.12.05	1.3	65.8	35.8	7	7.49	2.18	1.86	0.54	0.99	639	387.6	4.89	1.76	139.7	27.1	11.2	229	19	47.6	39.92	92	511	15.8	3.59	2023.10.09	1.84	77	33.9	8	6.39	1.56	2.24
818	吴楚雄	0	0	0	0	0	0	0	男	56	79				5000	多囊肾	2022.11.14							2.09				906.1	5.97	2.39	133.8							113				2023.10.07	1.46	68.1	29.8	10	148	1.44	2.3
822	吴槐珠	ND	0	0	ND	0	0	0	女	92	79		0.54			慢性肾小球肾炎	2022.12.07	1.67	76.5	32.4	8	10.84	2.26	2.08	1.69	1.02	718	164.6	4.00	1.26	133.9	29.36	10.4	170	20	109.7	49.49	103	441	28.5	3.85	2023.10.06	2.03	82	35.3	9	6.75	2.22	2.13
1209	邹恒丰	ND	0	0	4	1	1	1	男	88	79.9512	2023-01-14 12:52:53				糖尿病肾病	2022.12.08	1.28	66.5	32.7	9	2.36	2.44	1.98	2.43	0.96	732	293.8	4.40	1.44	137.4	15.19	10.6	294	21	23	45.96	104	316	12.5	4.14
428	廖成德	0	0	0	2	1	0	0	男	75	83					糖尿病肾病	2022.12.05	1.53	71.6	34.8	7	30.29	2.2	2.3	1.86	0.79	1144	30.9	4.91	1.98	140.2	29.84	10.2	268	8	191.1	43.77	96	464	25.1	3.61	2023.10.04	1.41	68.9	35.4	9	1.35	3.23	2.14
438	林英	0	0	0	1	0	0	0	男	78	83					慢性肾小球肾炎	2022.12.07	1.66	73.8	34.8	14	34.26	3.3	1.81	1.61	1.15	799	622.4	4.63	1.53	136.6	27.87	11.5	285	21	161	37.69	94	358	13.3	5.1	2023.10.06	1.619	0.724	39.4	12	1.56	3.62	2.02
492	陆月民	0	0	0	1	0	0	0	男	61	83		0.55	5053	5053	糖尿病肾病	2022.12.05	1.59	74.4	34.8	26	1.53	1.42	2.4	0.85	0.75	376	31.2	4.46	0.55	137.4	12.79	10.2	361	27	277.7	33.17	104	269	21.4	3.06	2023.10.13	1.49	71.9	31.4	21	7.1	1.44	2.24
151	方庆余	3	1	3	1	0	0	0	男	51	84					糖尿病肾病	2022.11.14							2.22				106.1	4.98	1.2	135.8							110				2023.10.07	1.67	75.1	39.7	12	0.8	2	2.53
201	高淑琴	0	0	0	1	0	0	0	女	50	85					糖尿病肾病	2022.12.05	1.5	72.1	35.9	10	1.11	2.05	2.31	1.32	0.74	1089	241.7	4.73	1.51	141.7	25.42	10.9	353	14	47.9	34.37	116	565	26.6	3.33	2023.10.09	1.7	76.5	36.7	9	1.3	2.34	2.22
1144	周春尧	0	0	0	2	1	0	0	男	73	85		0.56			糖尿病肾病	2022.12.06	1.38	69.1	35.2	14	1.92	1.27	2.61	4.32	0.82	1170	121	5.19	1.81	133.9	30.54	10.1	359	13	63.8	35.2	125	546	21.7	2.91	2023.10.05	1.19	64.3	35.3	15	6.37	1.62	2.45
1158	周龙华	0	0	0	1	0	0	0	男	60	85					高血压肾损害	2022.12.08	1.45	70.2	39.1	13	0.69	1.44	2.27	1.72	0.65	920	264.3	4.43	1.39	140.2	24.58	10.5	448	9	116.2	29.38	103	485	21.4	2.64	2023.10.02	1.4	68.6	41.1	10	0.84	1.29	2.53
228	韩宝华	0	0	0	1	0	0	0	男	69	86			150.3		慢性肾小球肾炎	2022.11.09							2.2					4.9	1.86	139.8							105				2023.10.02	1.46	71	37.7	9	6.32	2.29	2.35
111	戴绍杭	2	1	2	0	0	0	0	男	75	87				295	糖尿病肾病	2022.12.08	1.3	66.4	39.9	15	1.41	1.6	2.17	0.56	0.87	954	96.2	5.14	2.31	137.1	16.61	10.6	314	13	71.1	43.61	111	499	38.4	2.94	2023.10.01	1.24	64.4	37.6	7	8.25	2.55	2.18
947	杨军	ND	0	0	ND	0	0	1	男	56	87.5333	2023-03-18				糖尿病肾病	2022.12.08	1.08	59.5	39.3	7	1.53	1.29	2.1	1.67	0.71	1252	504	5.59	2.01	141.1	27.02	11.8	343	7	12.4	40.44	123	515	6.2	2.38
388	李峰	ND	0	0	ND	0	0	0	男	77	90				881	肾病综合症	2022.12.09	1	55.8	36.4	15	16.93	1.14	2.41	0.91	0.88	826	808.9	5.09	1.89	141.2	15.86	11.2	294	19	22.6	48.44	86	289	9.4	2.73	2023.10.02	1.31	65.1	43.8	13	1.5	2	2.31
567	钱林芬	0	0	0	1	0	0	0	女	56	90					高血压肾损害	2022.11.15							2.46				392.4	4.78	1.82	140.4							110				2023.10.10	1.96	81.2	38.1	5	1.59	1.56	2.55
6	鲍丹	0	0	0	1	0	0	0	男	37	91					糖尿病肾病	2022.12.05	1.36	68.3	32.6	48	4.04	2.22	2.18	2.84	0.67	1205	162.9	4.94	1.55	137.2	28.27	11.9	362	21	83.4	43.4	114	508	29.8	3.67	2023.10.02	1.23	63.5	34.3	7	2.41	2.29	2.1
553	戚明森	0	0	0	0	0	0	0	男	75	91		0.39		984	糖尿病肾病	2022.10.13							2.16				228.7	3.84	1.19	149.3							110				2023.10.07	2.08	81.4	31.6	6	10.44	2.24	2.33
906	徐雪利	2	1	2	0	0	0	0	女	74	91					慢性肾小球肾炎	2022.10.12							2.43					4.67	1.11	138.5							117				2023.10.02	2	80.6	39.7	34	2.82	2.8	2.31
98	陈兆胜	ND	0	0	ND	0	0	1	男	67	91.9928	2023-05-02 18:46:56	0.5	811		慢性肾小球肾炎	2022.10.01			29.4	9	28.73	2.3	2.01	1.98	0.87	826	102.6	5.23	1.87	134.5	16.01	11.3		16			93	355		3.85
570	钱义安	0	0	0	1	0	0	0	男	38	92				136	慢性肾小球肾炎	2022.12.09	1.39	69	39.9	11	1.74	2.85	2.32	3.76	0.89	1099	755.1	5.67	2.42	134.0	24.16	10.6	532	15	22.6	29.27	112	454	24.6	4.61	2023.10.06	1.4	68.7	43	10	1.37	1.89	2.16
53	陈杭生	0	0	0	1	0	0	0	男	77	93		0.5			糖尿病肾病	2022.12.08	1.52	72.5	29.8	9	31.87	1.74	2.45	0.93	0.97	829	674.7	3.99	1.48	136.1	21.82	11.2	178	13	41.6	35.51	88	434	11.5	3.24	2023.10.05	1.35	68.9	34.8	4	7.61	2.25	2.41
76	陈勤	0	0	0	1	0	0	0	女	55	93		0.49		289	多囊肾	2022.12.05	1.77	76.9	37.8	23	1.38	1.61	2.37	1.15	1.25	836	62.8	4.50	1.09	135.1	26.79	10.8	368	29	146.1	34.77	109	397	20	3.61	2023.10.02	1.87	78.5	38.9	21	0.89	1.28	2.39
361	居亚芬	0	0	0	0	0	0	0	女	66	93				910	慢性肾小球肾炎	2022.10.12							2.2				632.3	4.36	2.06	138.1							122				2023.10.09	2	81.7	38.3	6	1.15	3.09	2.45
890	徐建定	0	0	0	0	0	0	0	男	61	94		0.65		5000	肾病综合症	2022.12.08	1.44	68.6	37.6	11	10.06	2.72	2.11	1.17	1.13	644	616.8	3.82	1.06	137.4	19.81	11.7	217	16	107	35.02	113	352	28	4.49	2023.10.07	1.09	58.8	40.9	7	5.24	1.75	2.25
689	唐永根	1	1	1	0	0	0	1	男	83	94.9538	2024-02-08 14:46:12	0.53	1214		慢性肾小球肾炎	2022.12.07	1.1	62.9	36.7	22	7.26	2.86	2.21	1.41	1.11	776	97.1	5.88	1.42	132.4	25.55	11.3	298	36	52.7	39.93	102	424	12.3	4.73	2023.10.06	1.26	68.1	38.9	14	3.6	2.11	2.22
390	李根土	0	0	0	1	0	0	0	男	69	95					慢性肾小球肾炎	2022.12.08	1.31	67.2	40.6	6	1.08	2.72	2.26	1.42	0.91	969	496.9	4.45	1.82	139.2	20.39	10.1	307	12	41.5	31.92	132	433	27.4	4.28	2023.10.12	1.32	67.3	40.8	6	0.88	2.33	2.31
970	叶建锋	0	0	0	1	0	0	0	男	47	95					慢性肾小球肾炎	2022.11.25	1.29	69.1	34.9	7	3.5	1.63	2.23	1.53	0.83	1484	699.4	4.80	2.26	133.3	21.61		316	10	48	51.95	150	347	19	3.05	2023.11.24	1.42	72.6	39.6	8	2.35	2.55	2.44
240	何军	0	0	0	2	1	0	0	男	57	96			969.3	1132	慢性肾小球肾炎	2022.10.22	1.402	69.4	37.5	20	3.23	1.62	2.37	1.69	0.84	884	190.1	4.35	1.58	137.8	18.97	11.1	398	18	700.9		110	477	32.6	3.26	2023.10.02	1.18	61.8	39.6	21	2.06	1.96	2.54
444	刘芳芳	0	0	0	1	0	0	0	女	53	96					膜性肾病	2022.12.03	1.31	66.5	38.6	8	2.38	3.3	2.51	1.87	1.21	811	555.5	4.09	1.96	138.8	19.46	10.4	550	18	61.9	34.98	105	407	24.4	5.32	2023.10.07	1.4	68.9	39.1	6	0.62	1.73	2.37
991	余光明	3	1	3	2	1	0	0	男	46	96					慢性肾小球肾炎	2022.12.03	1.25	66.6	40.1	10	1.81	1.69	2.2	0.61	0.83	919	191.7	4.34	1.43	141.5	13.04	11.2	267	9	111.1	28.79	108	501	23.7	3.04	2023.10.07	1.41	71.6	44.2	13	1.33	2.26	2.16
697	田守荣	ND	0	0	ND	0	0	0	男	70	97			695	1064	糖尿病肾病	2022.12.05			34.7	12	1.12	2.26	1.97	3.42	0.90	940	323	3.71	1.08	136.0	21.32	42.0	269	16	22.9	34.6	115	480	16.9	4.01	2023.10.06	1.42	69.2	36.6	11	2.18	2	2.39
827	吴建鑫	0	0	0	2	1	0	0	男	65	97		0.49	5053		慢性肾小球肾炎	2022.11.03							1.98				559.5	5.14	1.28	139.3							115				2023.10.07	1.45	69.5	41.3	10	2.03	2.53	1.97
894	徐满芳	0	0	0	1	0	0	0	女	55	97					系统性血管炎	2022.12.09	1.7	76.7	37.5	15	4.18	2.27	2.37	1.53	1.03	764	295.4	4.34	1.87	137.3	19.67	9.8	419	17	72.9	36.87	108	444	24.8	3.8	2023.10.13	1.63	75.1	40.4	7	1.45	2.42	2.3
951	杨伟明	0	0	0	1	0	0	0	女	64	97			529.5		多囊肾	2022.12.02	1.79	78	39.1	6	0.79	3.37	2.47	1.83	1.01	641	463.2	5.27	1.78	141.5	22.88	10.9	479	12	186.3	26.87	115	373	37.8	4.91	2023.10.02	1.94	80.6	37.7	6	3.18	4.19	2.03
741	王家梧	ND	0	0	ND	0	0	1	男	70	98.147	2023-01-02 09:48:51				慢性肾小球肾炎	2022.10.06			32	12	3.44	2.39	2.06	1.55	0.97	660	1335.5	3.85	1.01	137.4	9.32		313	17	124.3	44.47	142	424	26.3	3.87
1053	张乐	0	0	0	0	0	0	0	女	43	99					慢性肾小球肾炎	2022.12.09	1.74	76.8	42.3	10	1.63	3.06	2.69	2.23	1.22	876	655.5	4.78	2.18	135.9	20.41	10.2	489	16	300.8	42.55	107	516	29.7	4.94	2023.10.06	1.77	77.3	41	5	15.4	2.66	1.99
88	陈小彩	0	0	0	0	0	0	0	女	54	101		0.56			IGA肾病	2022.10.17							2.31				296.4	4.81	1.2	137.7							107				2023.10.06	1.41	69.1	37.4	9	0.76	3.56	2.49
540	潘水根	0	0	0	2	1	0	0	男	64	102					糖尿病肾病	2022.11.29			34.6	19	2.05	1.06	2.32	0.60	0.90	844		4.67	1.32	135.6	16.7	12.1		15			123	348	25.7	2.48	2023.10.12	1.22	62.3	34.1	8	8	1.08	2.37
692	陶立新	0	0	0	1	0	0	0	男	68	103				180	糖尿病肾病	2022.12.02	1.19	63.5	35.6	3	7.77	0.67	2.32	0.72	0.58	1034	454.4	4.94	1.69	134.6	23.68	12.5	212	14	30.2	34.27	123	423	21.4	1.69	2023.10.02	1.22	63.5	40.2	15	123.31	0.99	2.33
703	童慧芳	0	0	0	1	0	0	0	女	82	103		0.51			慢性肾小球肾炎	2022.10.13	1.94	80.9	35	10	1.74	2.12	2.2	1.33	1.02	608	61.3	5.13	1.34	134.4	13.48	10.8	245	20	20	54.06	103	372	14.3	3.84	2023.10.06	1.84	79.7	37.9	7	6.14	2.26	2.43
896	徐牡丹	0	0	0	0	0	0	0	女	37	103					糖尿病肾病	2022.11.15			28.5	8	0.83	3.64	2.17	0.89	1.38	894	419	5.32	1.94	138.3	21.19		261	13	66.8	42.53	126	330	25	5.32	2023.10.04	0.83	48.6	30.6	5	1.77	2.67	2.1
349	金永红	0	0	0	1	0	0	0	女	55	104					慢性肾小球肾炎	2022.12.07	1.98	80.2	40.6	10	0.64	1.81	2.28	1.55	0.92	848	231.9	6.21	1.23	136.7	23.38	11	349	16	91.2	34.79	109	378	42.7	3.42	2023.10.04	2.08	81.8	42.7	10	1.56	1.84	2.34
77	陈群	0	0	0	1	0	0	0	女	54	105		0.49			慢性肾小球肾炎	2022.12.09	1.82	78.2	37.6	6	1.58	3.4	2.78	1.45	1.28	660	1642.1	4.55	1.81	132.3	25.76	10.8	309	13	130.8	19.99	113	493	21.6	5.42	2023.10.06	1.57	74	36.6	11	1.9	3.15	2.44
177	冯智强	0	0	0	1	0	0	0	男	62	105				147	糖尿病肾病	2022.11.19			36.6	7	4.75	1.98	2.08	1.99	0.72	1077	797.1	4.58	1.85	137.6	22.89		256	8			122	401	14.1	3.31	2023.10.07	1.29	66.1	37.5	7	9.66	1.66	2.35
230	韩芬英	0	0	0	1	0	0	0	女	60	105			202		多囊肾	2022.11.26	1.71	77.6	31.6	15	2.28	2.37	2.22	1.56	1.05	1005	141.8	5.05	1.83	137.4	27.68		449	22	36.2	45.73	129	413	18.2	4.21	2023.10.07	1.69	75.5	37.1	7	10.17	1.92	2.24
337	蒋鑫泉	3	1	3	1	0	0	0	男	67	105					慢性肾小球肾炎	2022.12.02	1.45	71.1	36.6	8	7.61	1.36	2.44	1.16	0.71	840	0.0	4.96	1.39	139.9	21.63	10.7	372	17	738.5	30.53	108	461	34.4	2.38	2023.10.02	1.47	71.1	38.6	8	3.14	1.58	2.18
1044	张宏	0	0	0	1	0	0	0	女	56	106					糖尿病肾病	2022.10.17							2.02				179.3	5	1.77	137.8							113				2023.10.02	1.46	70.7	39.5	21	0.99	1.83	2.15
1182	朱凤花	2	1	2	0	0	0	0	女	61	106					慢性肾小球肾炎	2022.12.05	1.76	75.4	35.4	12	1.04	2.04	2.12	1.93	0.80	777	204.6	6.01	1.76	139	17.35	12.2	299	21	49.9	43.32	118	454	24.4	3.34	2023.10.06	1.87	77.6	37.9	11	6.3	2.41	2.18
610	沈金泉	0	0	0	1	0	0	0	男	61	107				650	IGA肾病	2022.10.08							2.18				171	4.66	1.9	138.8							118				2023.10.02	1.24	63.7	42.3	11	2.47	1.02	2.3
852	吴子扬	ND	0	0	ND	0	0	0	男	85	107			251		慢性肾小球肾炎	2022.12.05	1.32	68.4	32.1	28	2.41	3.3	2.17	1.33	1.27	982	64.3	4.73	1.09	144.7	32.66	10.6	459	34	249.4	34.55	125	452	32.8	5.32	2023.11.01	1.38	70.3	28.5	27	18.74	3.05	2.18
378	冷燕	0	0	0	1	0	0	0	男	51	109		0.52			慢性肾小球肾炎	2022.12.09			36.9	18	0.75	1.26	2.16	1.53	1.01	1044	485.5	4.35	1.26	136.5	19.77	11.5	289	12	122.6	36.09	126	396	32.4	2.98	2023.10.05	1.82	77	37.1	11	0.88	1.45	2.07
109	戴备军	ND	0	0	ND	0	0	1	男	74	109.919	2024-01-15 13:49:50			5000	糖尿病肾病	2022.12.07	1.18	62.9	33.2	13	4.7	2.28	2.17	1.57	0.74	720	1177.5	5.01	1.52	138.3	20.99	10.4	232	24	180.6	29.52	102	354	44.3	3.54	2023.10.02	1.45	71.4	33.7	22	18.58	1.19	2.3
143	方华珍	0	0	0	1	0	0	0	女	69	110		0.57			慢性肾小球肾炎	2022.11.05	1.73	76.1	36.4	22	1.07	1.41	2.28	0.74	0.89	879	506.2	4.47	2.15	137.8	25.46	10.8	286	15	98.3	32.8	105	294	25.9	2.94	2023.10.07	1.71	75.6	38.3	16	1.62	1.49	2.41
192	高阿永	0	0	0	0	0	0	0	男	61	110					慢性肾小球肾炎	2022.12.08	1.5	71	40.6	8	1.83	1.57	2.34	3.03	0.70	874	109.9	5.11	1.24	137.8	19.38	10.4	393	13	130.3	30.37	113	457	37.3	3.22	2023.10.07	1.5	71.1	41.8	11	1.29	1.31	2.44
330	蒋阿荣	ND	0	0	ND	0	0	0	男	89	111		0.56			慢性肾小球肾炎	2022.12.06	1.55	73.7	34	17	1.75	1.17	1.84	0.36	1.23	715	175.1	4.23	0.89	140.9	22.73	12.2	177	28	34.8	41.16	131	413	63.7	3.1	2023.10.07	1.59	75.6	32	12	2	1.2	2.39
117	翟金富	1	1	1	1	0	0	0	男	75	113			155.7		多囊肾	2022.12.08	1.31	67.8	34.3	9	8.8	2.74	2.38	2.09	0.89	1015	338.1	4.58	1.62	140.2	25.49	10.9	300	11	24.2	41.2	122	397	18.8	4.34	2023.10.05	1.31	67.4	34.3	7	12.55	1.79	2.15
147	方锦泉	ND	0	0	ND	0	0	0	男	78	114		0.64			慢性肾小球肾炎	2022.10.18			25.3	9	0.97	1.18	2.41	1.03	0.77	653	1214.1	6.00	2.22	140.6	49.47	12.2		15	118		63	416	84.6	2.54	2023.10.09	1.62	75.3	35.2	7	0.77	1.86	2.04
1149	周桂祥	0	0	0	0	0	0	0	男	61	115		0.64			糖尿病肾病	2022.12.08	1.79	77.5	37.8	5	18.98	2.56	2.55	0.58	0.99	859	594.1	5.29	1.24	139.1	14.73	11	270	12	38.3	38.34	111	446	29.2	4.13	2023.10.07	1.26	63.5	39.1	7	19.74	2.34	2.42
617	沈梦云	ND	0	0	1	0	0	0	女	89	116			846		慢性肾小球肾炎	2022.10.04			27.7				2.11			511		3.56	0.81	139.1	13.61	11.6					94	340			2023.10.12	中间结果不符合计算要求（LOG的底数不能为负），不能计算KTV	97.4	35.4	26	7.67	1.42	2.02
62	陈丽明	0	0	0	1	0	0	0	女	57	117				335	慢性肾小球肾炎	2022.12.09	1.96	81.6	40.4	14	0.71	3.11	2.46	1.23	1.67	767	369.4	4.38	1.31	136.1	29.49	10.9	485	21	89.7	29.31	112	491	21.2	5.75	2023.10.02	2.03	82.2	39.1	6	0.97	2.84	2.4
290	黄樊	3	1	3	1	0	0	0	男	42	117					慢性肾小球肾炎	2022.10.08							2.31				248.7	4.32	1.31	135.5							116				2023.10.05	1.38	69.1	42.9	9	1.66	2.96	2.43
480	鲁坚樑	ND	0	0	ND	0	0	0	男	77	118		0.55		835	慢性肾小球肾炎	2022.12.07	1.23	66.9	35.2	5	12.73	1.18	1.98	1.16	1.01	881	654.9	4.33	1.4	139.1	16.23	12.1	220	11	44	33.37	115	369	18.9	2.96	2023.10.02	1.45	72.3	36	11	85.66	1.68	2.05
998	余仁和	3	1	3	1	0	0	0	男	61	118					糖尿病肾病	2022.11.04																					132				2023.10.05	1.52	72.7	35.7	5	0.38	2.09	2.09
1037	张改香	0	0	0	0	0	0	0	女	56	118		0.52			慢性肾小球肾炎	2022.12.09	1.61	74.9	36.4	11	0.29	1.79	2.27	1.35	1.16	587	77.1	5.93	1.26	137.0	15.72	10.9	311	16	34.1	31.43	114	325	22.2	3.88	2023.10.04	1.83	78.7	40	8	0.84	1.83	2
891	徐建国	0	0	0	1	0	0	1	男	63	118.984	2023-01-04 12:19:08				糖尿病肾病	2022.12.08	1.27	66.3	37.3	8	8.92	2.28	2.19	0.37	1.2	687	742.5	3.78	2.33	137.1	19.37	11.8	162	15	133.5	33.84	94	374	25.6	4.07
604	沈华东	1	1	1	0	0	0	0	男	42	119		0.48			慢性肾小球肾炎	2022.12.07	1.57	73.4	37.5	5	1.89	1.9	2.03	4.44	0.72	1279	207.9	4.61	1.69	138.2	27.61		374	10	51.1	28.93	108	398	24.6	3.61	2023.10.09	1.66	75.2	37.8	10	2.09	1.48	2.09
650	石生玉	0	0	0	0	0	0	0	女	35	119		0.52		207	慢性肾小球肾炎	2022.12.09		97.5	38.1	6	0.98	2.35	2.09	1.03	1.21	1069	209.5	4.73	2.11	132.9	23.80	10.4	397	7	27.4	28.63	103	465	32.1	4.22	2023.10.09	1.67	73.7	37.7	18	0.31	1.98	2.17
950	杨曙	0	0	0	1	0	0	0	女	77	120			490		慢性肾小球肾炎	2022.11.14			33.3				2.26			792		4.98	1.3	136.1	23.24						95	575			2023.10.09	1.57	74.2	38	11	4.39	2.28	2.41
649	石宝根	0	0	0	1	0	0	0	男	74	122		0.49			糖尿病肾病	2022.10.29							2.12				158.8	6.61	1.75	132.7							109				2023.12.21	1.3	66.9	38.3	4	16.8	2.28	2.06
826	吴建春	0	0	0	1	0	0	0	女	57	122					慢性肾小球肾炎	2022.12.06	1.7	75.7	34.2	16	1.1	1.75	2.32	1.16	0.94	1043	171.5	4.48	1.74	139.9	23.56	12.2	321	25	32.4	40.95	98	427	16.8	3.44	2023.10.05	1.94	80.1	37.4	11	0.75	1.49	2.56
50	陈国庆	0	0	0	1	0	0	0	男	68	123			196		慢性肾小球肾炎	2022.12.06	1.31	65.8	36.1	17	2.79	1.12	2.32	1.93	0.73	1132	323.4	4.20	1.91	143.8	27.96	10	459	16	38.6	41.44	118	576	26	2.42	2023.10.05	1.33	68	36.6	21	2.43	1.41	2.44
87	陈翔	0	0	0	1	0	0	0	男	56	123					慢性肾小球肾炎	2022.12.02	1.17	62.7	37	18	6.25	3.65	2.33	2.44	0.94	1107	307.9	4.65	2.47	139.5	29.99	10.2	395	12	41.5	32.21	121	518	28.8	4.98	2023.10.06	1.11	59.9	35.4	14	9.37	3.06	2.21
888	徐宏	0	0	0	1	0	0	0	男	34	124		0.43			糖尿病肾病	2022.10.07							2.36				640.6	4.75	1.82	139.5							115				2023.10.06	1.31	65	42.4	15	1.76	1.49	2.57
403	李明朋	ND	0	0	ND	0	0	0	男	82	125				1098	慢性肾小球肾炎	2022.10.12	1.74	77.2	30.9	9	4.93	2.59	2.27	0.48	0.95	673	1636.8	4.04	1.47	135.3	19.33	12.1	242	18	82.5	43.79	100	356	11.6	3.91	2023.10.09	1.95	80.4	30.8	6	50.63	2.59	2.31
121	丁桂娟	ND	0	0	ND	0	0	1	女	61	126.1	2023-06-29				IGA肾病	2022.10.21			28.7	27	58.58	3.04	2.24	2.64	0.92	572		4.49	1.08	135.9	15.18		282	45			87	446	12.8	4.49
754	王陆平	0	0	0	1	0	0	0	男	64	127			1065	1497.1	糖尿病肾病	2022.12.01	1.3	64.9	34.8	8	18.26	1.65	2.3	0.99	0.85	758	321	3.71	1.75	137.3	18.14	12.1	243	11	691.4	32.67	80	323	21.2	3.15	2023.10.03	1.31	65.6	36.4	7	10.73	1.21	2.35
128	董士相	0	0	0	1	0	0	0	女	46	128		0.53			肾病综合症	2022.10.11	1.71	75.8	37.3	35	1.45	1.27	2.48	4.35	0.79	929	172.2	5.94	2.19	136.9	19.63	10.5	341	22	309.7	34.5	116	449	24.2	3.26	2023.10.07	1.6	73.7	41.5	17	1.14	1.69	2.19
1137	郑祖贻	0	0	0	2	1	0	0	男	79	128				123.3	慢性肾小球肾炎	2022.12.03	1.5	72.2	38.5	6	2.44	2.42	2.24	2.18	0.88	872	158.5	5.34	1.32	135.4	20.92	11.3	361	10	56.6		136	499	28.2	3.87	2023.10.10	1.31	66.9	41.1	10	4.64	2.65	2.08
478	芦秀珍	0	0	0	4	1	1	1	女	75	130.2	2023-01-12	0.56			糖尿病肾病	2022.11.27			33.4	8	0.30	1.68	2.31	1.31	0.94	621		4.46	1.29	135.4	11.16	10.2		14			102	267	10.3	3.38
804	王志芹	0	0	0	1	0	0	0	女	67	132					慢性肾小球肾炎	2022.12.05	1.58	74.5	37	19	4.58	4.43	1.91	2	1.29	932	77.3	6.09	1.9	142.0	38.44	10.1	372	30	27	40.5	111	609	25.1	6.54	2023.10.06	1.55	74	36.1	13	1.48	2.96	2.3
1120	赵卫	0	0	0	1	0	0	1	男	92	133.155	2023-07-24 15:33:45	0.52			慢性肾小球肾炎	2022.12.08	1.35	69.1	33.2	6	3.78	1.27	2.06	0.52	0.90	798	697.4	3.87	1.41	139.4	18.61	11.9	195	7	23	32.94	101	353	22	2.7
875	谢志芳	0	0	0	4	1	1	1	男	54	134.345	2023-01-05 08:38:17	0.61	5053		慢性肾小球肾炎	2022.12.07	1.37	66.3	33.2	7	4.89	1.67	2.05	1.04	0.85	646	574.1	4.90	1.4	133.2	20.11	11.7	134	23	24.4	31.8	109	456	9.2	2.91
621	沈文女	0	0	0	1	0	0	0	女	61	135		0.54			慢性肾小球肾炎	2022.12.09	1.97	81.2	41.5	14	1.74	2.56	2.52	1.36	1.41	812	306.7	4.56	1.85	138.0	19.34	10.7	314	15	56.4	43.43	132	374	26	4.7	2023.10.06	1.79	77.7	38.7	16	0.99	2.06	2.29
312	贾凤英	0	0	0	2	1	0	0	女	76	136				221	膜性肾病	2022.12.08							2.6				148.3	4.79	1.85	139.5							103				2023.10.02	1.81	78.8	35.5	7	0.88	2.49	2.41
426	梁经元	ND	0	0	ND	0	0	0	男	75	136					慢性肾小球肾炎	2022.12.10	1.44	70.5	36.9	5	8.14	3.35	2.39	1.43	1.1	837	1517.7	4.70	1.85	137.3	18.82	10.4	330	8	74.5	33.97	130	413	22.5	5.64	2023.10.07	1.55	73.3	34.3	8	21.09	3.57	2.26
379	黎昌成	3	1	3	1	0	0	0	男	46	137		0.42	44.1		慢性肾小球肾炎	2022.10.13			34.9	3		1.48	2.09	0.73	0.74	1443	772.4	5.74	2.07	139.2	24.87	10.7		9	9.8		120	553		2.62	2023.10.07	1.58	72.4	36.7	5	4.71	1.58	2.5
728	王楚亮	0	0	0	1	0	0	0	男	75	137		0.57		1110	痛风肾	2022.12.08	1.43	70.9	37.7	5	2.3	1.64	2.35	0.99	0.82	832	72.1	3.90	1.48	140.4	19.09	10.9	272	7	16.8	28.93	113	354	12.1	3.03	2023.10.05	1.37	69.1	34.8	8	3.23	1.34	2.39
1121	赵卫中	ND	0	0	ND	0	0	0	男	61	139		0.47			慢性肾小球肾炎	2022.10.10							2.06				277.9	4.59	0.81	136.4							116				2023.10.06	1.52	72.7	40.4	23	2.61	2.19	2.14
421	李玉珠	0	0	0	0	0	0	1	女	84	139.8	2023-01-01	0.7	1284		高血压肾损害	2022.11.16							2.6				455.3	5.15	1.09	133.4							95
383	李彩娥	0	0	0	1	0	0	0	女	76	141					多囊肾	2022.12.09	1.42	70.2	36.5	13	11.1	2.71	2.71	2.43	1.04	817	32.5	4.31	1.89	133.3	15.35	10.3	319	19	81.5	39.48	119	377	17.5	4.79	2023.10.02	1.5	72.1	35.6	10	33.67	2.56	2.41
859	夏毅	ND	0	0	ND	0	0	0	男	34	142				1736	慢性肾小球肾炎	2022.12.08	1.37	69.5	41.3	7	0.54	2.26	2.46	1.59	0.80	989	839.1	3.90	1.04	142.4	17.09	11.9	363	10	167.1		115	394	16.6	3.75	2023.10.05	1.45	70.8	42.6	15	1.57	2.76	2.61
84	陈文仪	1	1	1	1	0	0	0	女	82	143		0.7			慢性肾小球肾炎	2022.10.20							2.15				225.4	4.2	1.53	145.2							113				2023.10.05	1.9	80.1	36.9	5	0.65	2.67	2.35
138	范水琴	0	0	0	ND	0	0	0	女	71	143		0.56			慢性肾小球肾炎	2022.10.03			33.3	28	98.88	0.67	2.32	0.66	0.46	373		4.74	1.51	142.4	14.17	13.4		37			67	279		1.37	2023.10.09	1.82	78.8	39.1	27	1.72	1.07	2.19
874	谢益栋	ND	0	0	1	0	0	0	男	42	144					慢性肾小球肾炎	2022.11.14							2.4				612	4.71	2	136.3							133				2023.10.05	1.51	70.8	40.8	16	0.16	3.06	2.23
19	曹法林	0	0	0	2	1	0	0	男	65	145			150		糖尿病肾病	2022.12.07	1.47	69.8	34.9	14	4.51	2.45	1.8	0.51	1.17	770	224.3	6.23	2.56	139.0	27.49	10.6	311	15	14	37.28	124	464	9.2	4.28	2023.10.02	1.38	66.3	40.6	17	3.17	1.81	2.2
746	王进财	0	0	0	0	0	0	0	男	64	145				1606	糖尿病肾病	2022.12.06	1.36	66.8	35.1	12	2.64	3.32	2.21	2.92	1.17	907	769.9	6.23	2.16	133.6	32.91	11.7	263	28	733.9	34.97	113	555	25.5	5.46	2023.10.03	1.24	63.5	36.4	6	0.78	2.03	2.38
1059	张铭金	0	0	0	1	0	0	1	女	71	145.167	2024-01-16	0.46	320	580	慢性肾小球肾炎	2022.12.08	1.66	76.1	35.2	22	1.38	2.39	2.24	2.05	1.05	581	830	5.19	1.51	137.7	25.20	10.3	347	24	18.5	33.56	99	466	5.7	4.11	2023.10.05	1.16	62.4	42.1	23	6.52	1.83	2.06
1016	郁渭敏	0	0	0	1	0	0	0	男	47	146					慢性肾小球肾炎	2022.11.02							2.36				934.4	5.17	2.6	138.3							106				2023.10.14	1.38	67.7	33.6	4	7.22	1.65	2.26
1001	余文坚	0	0	0	1	0	0	0	男	31	147					慢性肾小球肾炎	2022.11.16							2.09				805.7	3.5	1.82	139.5							108				2023.10.02	1.19	66.2	44.1	8	6.32	3.28	2.45
1087	张月美	0	0	0	2	1	0	0	女	60	148		0.55		824	慢性肾小球肾炎	2022.10.12							2.32				302.9	5.49	1.87	138.4							122				2023.10.02	1.79	77.7	39.4	7	7.13	1.61	2.39
39	陈宝玉	0	0	0	0	0	0	0	女	60	149					糖尿病肾病	2022.11.18							2.25				196.3	4.37	1.38	136							104				2023.10.02	1.88	79.7	39.7	11	0.81	3.85	2.13
256	洪剑飞	ND	0	0	ND	0	0	0	男	42	149					IGA肾病	2022.12.02	1.46	70	38.7	11	2.04	3.15	2.23	1.75	1.07	1091	192	4.48	1.94	134.9	17.78	11.2	499	18	30.8	35.73	132	436	20.8	5	2023.10.06	1.53	70.8	40.1	20	1.92	2.46	2.3
329	姜拥辉	0	0	0	1	0	0	0	男	54	150				2389.2	慢性肾小球肾炎	2022.12.05	1.14	59.7	34.4	11	2.26	1.1	2.58	1.04	0.69	1223	102.7	3.93	1.23	139.5	21.41	13.1	203	21	28.2	36.95	96	547	11.9	2.17	2023.10.02	1.2	62.4	36	15	67.15	1.77	2.34
1113	赵聪	0	0	0	1	0	0	0	男	63	151		0.52		1541	糖尿病肾病	2022.10.29			34.2	23	3.4	2.32	2.38	2.3	0.94	576		2.96	1.2	137.9	14.46	10.4		18			120	267	51.7	3.96	2023.10.06	1.38	68.2	38.8	18	1.82	1.49	2.38
12	边国宝	ND	0	0	0	0	0	0	男	65	152				450	多囊肾	2022.12.05	1.78	76.2	33.5	8	1.02	1.24	2.51	1.11	0.68	888	161.1	5.02	1.38	139.3	17.31	12.9	215	16	34.5	37.45	127	373	34.6	2.28	2023.10.13	1.6	71.9	38.5	10	1.21	1.48	2.07
269	胡美儿	0	0	0	2	1	0	0	女	72	152		0.55	3753		慢性肾小球肾炎	2022.12.10	1.69	76.1	37.6	9	0.55	1.7	2.52	1.55	0.96	735	1423.1	4.16	2.11	136.1	23.05	10.1	298	16	64.6	35.54	124	482	36.9	3.48	2023.10.07	1.85	78.4	35.8	5	7.47	2.54	2.6
552	戚明德	0	0	0	1	0	0	0	男	65	154					痛风肾	2022.11.01	1.8	78.3	38.7	6	1.87	2.04	2.33	0.55	0.94	1019	185.4	4.41	2.19	139.8	22.32	10.7	340	12	223.2	34.08	121	546	36.2	3.55	2023.10.02	1.8	78.5	35.6	6	9.38	1.85	2.53
267	胡来水	ND	0	0	ND	0	0	1	男	58	158.1	2023-08-04				慢性肾小球肾炎	2022.12.09	1.2	64.7	39.8	10	5.84	1.53	2.33	3.64	0.71	1030	424.3	4.43	1.62	136.0	14.40	10.7	373	13	15.2	34.41	120	380	16.4	3.25
759	王萍	0	0	0	1	0	0	0	女	69	159					高血压肾损害	2022.10.10							2.39				6.9	4.54	1.83	135.5							110				2023.10.06	1.69	74.9	38	5	6.99	2.06	2.32
928	许平	ND	0	0	ND	0	0	1	男	88	161.333	2023-02-20				膜性肾病	2022.12.09	1.4	68.6	32.7	6	5.93	1.35	2.27	1.54	1.05	518	1077.7	4.24	1.4	138.2	19.73	12.2	170	14	153	36.02	100	397	16.8	2.9
607	沈建民	0	0	0	2	1	0	0	男	65	162		0.51	3296		慢性肾小球肾炎	2022.10.07							2.35				935.3	4.44	1.87	136.1				30			106				2023.10.13	1.28	66.3	36.5	10	4.46	2.78	2.15
760	王琦	0	0	0	0	0	0	0	男	49	162		0.48			慢性肾小球肾炎	2022.10.24							2.33				300.3	4.19	1.8	132.3							126				2023.10.07	1.19	62.5	37.8	15	1.32	1.94	2.36
571	钱志明	0	0	0	2	1	0	1	男	67	163.433	2023-05-05	0.55			慢性肾小球肾炎	2022.10.13											220.5										118
217	桂祖斌	0	0	0	1	0	0	0	男	67	166					慢性肾小球肾炎	2022.12.03	1.57	74.3	38.2	18	0.62	2.98	2.14	1.26	1.07	806	145.6	5.07	1.07	138.7	16.57	11.7	330	21	>2000.00	32.01	124	389	36.1	4.36	2023.10.03	1.77	76.2	31.8	14	1.11	2.21	2.05
542	潘杏彭	ND	0	0	ND	0	0	0	男	70	167					痛风肾	2022.12.07	1.3	68.6	39.1	13	3.95	1.71	2.18	1.14	0.88	838	147.6	3.92	1.52	140.4	18.10	11.2	393	25	94.2	31.38	121	484	26	3.02	2023.10.09	1.4	70.6	39.4	16	6.11	1.56	2.24
713	汪洪木	0	0	0	0	0	0	0	男	65	167				5000	慢性肾小球肾炎	2022.12.02	1.31	66	35.6	8	7.24	2.11	2.07	1.18	0.90	700	587.8	5.54	2.16	133.4	22.32	10.8	423	13	66.2	41.85	118	397	31.3	3.4	2023.10.02	2.59	87.9	38.3	9	5.66	2.07	2.27
431	林德胜	0	0	0	1	0	0	1	男	57	167.5	2023-01-13		4998		糖尿病肾病	2022.10.10			37.6	9	6.18	1.14	2.14	3.11	0.61	687	665.8	3.63	1.83	132.3	16.4	12.4	297	12	166.9		124	559	45.2	2.47
435	林琳	0	0	0	1	0	0	0	女	49	168					慢性肾小球肾炎	2022.12.06	1.62	73.6	31.1	6	0.81	1.88	2.22	1.02	1.12	1160	350	5.16	2	139.9	28.46	10.3	267	9	49.9	36.42	102	507	18.4	3.67	2023.10.05	1.69	75.2	34.5	5	0.33	2.09	2.56
1106	章毅	0	0	0	1	0	0	0	女	43	168		0.5			慢性肾小球肾炎	2022.12.08	2.23	84.4	34.2	17	58.64	1.78	2.7	0.81	0.81	661	468.2	6.19	1.38	136.1	25.38	11.5	177	21	252	42.6	110	381	13.1	2.99	2023.10.07	2.22	84	36.1	16	67.19	1.72	2.47
1146	周东明	0	0	0	1	0	0	0	男	45	170					慢性肾小球肾炎	2022.11.21							2.33				590.2	4.49	1.64	137.9							114				2023.10.05	1.46	70.2	40.6	11	2.92	1.2	2.35
790	王永利	ND	0	0	ND	0	0	1	男	86	171.011	2023-01-09 08:13:15				糖尿病肾病	2022.12.06	1.45	70.9	35.5	6	13.98	1.03	2.11	0.83	0.68	530	157.4	3.62	0.88	129.1	13.43		133	15	26.9	23.95	112	332	11.1	2.07
465	楼国华	0	0	0	0	0	0	0	男	60	172					慢性肾小球肾炎	2022.11.16			33.2	25	0.70	1.37	2.4	0.46	1.26	982	406.2	4.54	1.6	138.6	19.77		196	33			113	468	33	3.51	2023.10.04	1.21	64.4	34.1	25	0.61	1.64	1.99
805	王志伟	0	0	0	1	0	0	0	男	68	172					糖尿病肾病	2022.12.01	1.49	71.9	34.7	11	1.17	2.45	2.12	0.86	1.48	926	328.6	3.68	1.43	140.2	25.24	13.6	339	15	34.2	26.24	122	360	26.5	5.01	2023.10.03	1.66	75.8	33.6	12	0.71	2.66	2.33
1030	詹水仙	0	0	0	1	0	0	0	女	65	172			1177.4		慢性肾小球肾炎	2022.12.07	1.43	70.6	36.5	11	1.89	1.45	2.09	0.99	0.79	681	737	5.02	1.75	140.6	24.09	14.5	226	19	59.6	33.26	122	570	23.1	2.58	2023.11.01	1.62	74.9	38.5	16	1.33	2.28	2.36
1092	张志红	0	0	0	1	0	0	0	女	53	177					系统性红斑狼疮	2022.11.10							2.28				477.9	4.11	1.53	142.7							105				2023.10.05	1.68	75.4	38.2	11	0.97	3.13	2.24
862	项四金	0	0	0	0	0	0	0	男	57	181					慢性肾小球肾炎	2022.12.09	1.67	76.1	40.4	12	1.93	1.67	2.26	0.98	1.26	878	311.5	4.75	1.65	138.7	16.12	10.6	334	22	294.5	36.48	105	377	21	3.84	2023.10.05	1.54	73.5	44.7	18	1.11	1.46	2.18
51	陈国胜	ND	0	0	ND	0	0	1	男	63	181.633	2023-01-15				慢性肾小球肾炎	2022.10.10																					110
1166	周祥	1	1	1	1	0	0	0	男	53	183				56	慢性肾小球肾炎	2022.11.17							2.25				449.1	5.74	2.33	136.8							108				2023.10.05	0.8	53.5	41.8	19	3.1	1.4	2.41
708	万小宝	0	0	0	0	0	0	0	女	82	186		0.51			慢性肾小球肾炎	2022.10.19							2.22					3.5	1.22	136.5							112				2023.10.02	2	81.3	30.2	14	5.19	1.93	2.56
1190	朱金彪	0	0	0	1	0	0	0	男	53	188		0.44	82		慢性肾小球肾炎	2022.11.12			42.5	8	1.63	3.04	2.09	1.18	1.09	821	512	6.22	1.75	138.4	12.11	11.5		14			159	243		5.03	2023.11.06	1.25	65.1	38.7	10	1.54	2.01	2.3
90	陈新钗	0	0	0	1	0	0	0	女	71	191					慢性肾小球肾炎	2022.12.07	1.93	80.7	36.5	22	2.19	2.19	2.25	1.11	1	731	204.2	4.85	1.56	138.6	21.66	10.6	310	26	262.4	41.6	110	371	45.5	3.84	2023.10.02	1.6	75.1	36.8	14	5.05	1	2.34
926	许林源	3	1	3	0	0	0	0	男	52	194				1447	慢性肾小球肾炎	2022.12.10	1.21	64.2	37.6	6	11.1	0.86	2.34	0.65	0.73	1020	940.8	5.17	2.28	133.4	20.58	11.8	287	7	98.3	37.11	108	384	11.8	2	2023.10.05	1.16	62.5	42.7	167	11.76	1.45	2.3
1054	张林海	0	0	0	1	0	0	0	男	58	194		0.51			慢性肾小球肾炎	2022.11.09							2.2				4.2	4.12	1.86	137.9							120				2023.10.02	1.42	68.9	38.7	10	1.03	0.99	2.22
867	肖小蓉	0	0	0	1	0	0	0	女	46	196					慢性肾小球肾炎	2022.10.27	1.75	75.4	34.9	18	1.94	1.53	2.2	4.37	0.51	281	481.2	3.25	2.16	132.1	7.20		188	12	228.3		122	97	19.3	2.67	2023.10.02	1.72	76.4	40.7	16	9.91	2.15	2.13
794	王玉珍	0	0	0	1	0	0	0	女	75	201		0.58	315		慢性肾小球肾炎	2022.11.30			36.6	11			2.25			445	476.5	3.78	1.48	138.6	8.75	10.4		47			108	291			2023.10.05	1.69	75.2	38.5	12	0.76	2.92	2.08
476	卢元良	0	0	0	2	1	0	0	男	67	202			122		梗阻性肾病	2022.12.07	1.41	70.6	31.5	6	13.18	1.54	2.2	1.05	0.77	979	78.1	4.12	1.7	138.0	21.56	12.4	398	17	1265.1		110	216	50.9	2.88	2023.10.02	1.37	68.9	36.8	14	3	1.58	2.14
583	阮建国	0	0	0	0	0	0	0	男	63	203		0.5			慢性肾小球肾炎	2022.10.07							1.84				104.8	4.43	1.69	138.6							136				2023.10.02	1.27	66.7	37.9	3	28.5	3.49	1.9
28	曾仙红	0	0	0	1	0	0	0	女	54	205					慢性肾小球肾炎	2022.12.10	1.82	78.6	35.7	7	0.55	2.21	2.5	0.76	1.19	766	680.3	4.78	1.53	138.5	19.54	10.3	298	9	31.5	32.2	102	297	12	4.35	2023.10.05	1.48	72	40.3	6	0.85	1.44	2.42
184	傅连珍	2	1	2	4	1	1	1	女	73	206.233	2023-01-15	0.57	5000		慢性肾小球肾炎	2022.11.19							2.28				540	4.58	1.58	136.4							101
96	陈蕴	0	0	0	1	0	0	0	女	55	207			145.5		慢性肾小球肾炎	2022.12.02	1.44	70.8	39.7	10	1.32	2.75	2.29	2.04	1.21	721	593.3	3.84	1.55	140	25.06	11.7	464	15	59.3	29.36	123	419	36	4.74	2023.10.02	1.84	78.9	39	9	0.75	2.25	1.97
737	王浩	0	0	0	1	0	0	0	男	54	207					慢性肾小球肾炎	2022.11.19							2.24				276.8	4.58	2.13	136.3							144				2023.10.05	1.14	61.7	40.1	11	8.85	1.83	2.29
204	高玉明	ND	0	0	ND	0	0	1	男	67	207.653	2024-02-15 14:21:48			5053	慢性肾小球肾炎	2022.10.20							2.29				712.1	5.07	1.87	137.1							108				2023.10.07	1.41	68.7	35.7	11	8.81	2.1	2.62
468	楼雯彪	0	0	0	1	0	0	0	男	75	214		0.49			慢性肾小球肾炎	2022.10.10							2.43				375.2	4.23	1.92	129.9					177.9		130				2023.10.06	1.32	68	40.4	7	2.09	1.93	2.48
48	陈福凤	0	0	0	0	0	0	0	女	72	217		0.57	291		多囊肾	2022.12.09	1.45	70.5	37.4	13	0.61	0.64	2.32	0.93	0.62	669	200.3	3.92	1.32	129.1	8.93	11.9	243	22	111.5	34.15	114	364	24.3	1.61	2023.10.06	1.39	68.5	32.6	9	3.92	1.08	2.47
680	孙玉香	0	0	0	2	1	0	0	女	56	217		0.55			慢性肾小球肾炎	2022.12.08	1.86	78.6	38.4	20	0.52	2.17	2.63	0.25	0.89	783	809.6	4.81	1.97	140.4	14.98	11.4	243	23	54.9	27.41	108	337	46	3.57	2023.11.07	1.73	76	42.8	10	0.36	2.25	2.33
451	刘敏	3	1	3	1	0	0	0	女	73	222		0.44			糖尿病肾病	2022.11.17			33.5	23	2.27	2.75	2.16	2.27	0.90	569		5.07	1.84	137.6	22.05	11.1		17	26.1		116	498	19.1	4.44	2023.10.16	1.42	68.1	34.1	14	6.04	3.24	2.52
488	陆美云	0	0	0	2	1	0	0	女	81	223		0.59	986	3277	慢性肾小球肾炎	2022.11.25							2.04				303.6	5.32	1.52	137.6							107				2023.10.09	1.98	80.2	27.1	11	95.72	0.89	2.47
213	顾幼云	ND	0	0	ND	0	0	0	女	76	226				5000	多囊肾	2022.12.02	1.6	74	31.6	15	28.25	1.84	2.71	1.2	0.90	429	330.7	4.37	1.78	136.5	21.63	11.5	204	26	156.4	37.63	88	362	19	3.2	2023.10.02	1.61	73	22.8	42	166.19	1.11	2.56
1093	张志强	2	1	2	0	0	0	0	男	69	228					慢性肾小球肾炎	2022.12.05	1.4	67.8	37.4	10	0.34	2.51	2.43	1.6	0.85	1274	497	6.50	1.89	132.8	31.70	10.5	354	4	104.2	38.53	119	643	33.1	3.8	2023.10.04	1.3	66.5	38.5	7	0.8	2.39	2.37
310	黄韫	0	0	0	1	0	0	0	女	52	231		0.61			肾病综合症	2022.12.07	2.19	84.5	39.8	9	0.43	2.04	2.44	0.83	1.22	698	364.8	5.79	1.7	137.4	14.42	10.2	340	17	39.3	29.72	115	358	32.9	4.16	2023.10.06	2.15	83.5	40.8	10	0.41	2.27	2.26
61	陈磊	0	0	0	0	0	0	0	男	54	236		0.52			多囊肾	2022.12.05	1.17	62	34	13	8.27	1.1	2.08	0.89	0.60	1188	632	5.33	2.64	136.7	29.64	11.6	246	13	42.8	36.05	104	534	26.7	2.04	2023.10.02	1.21	62	36.6	13	5.83	0.92	2.24
629	沈玉泉	0	0	0	1	0	0	0	男	56	239		0.5			慢性肾小球肾炎	2022.11.08							2				27.5	5.46	1.45	138.6							120				2023.10.07	1.52	72.5	37.1	9	1.36	2.91	2.24
601	沈国英	0	0	0	0	0	0	0	女	66	241					慢性肾小球肾炎	2022.10.21							2.17				264.7	4.16	1.16	139.6							109				2023.10.02	1.98	81.3	40.7	12	1.37	3.28	2.19
672	孙礼	0	0	0	1	0	0	0	女	62	251		0.55	415	279	慢性肾小球肾炎	2022.12.09			37.4	8	2.94	2.92	2.64	1.61	1.02	472	343.3	4.04	1.62	139.8	9.25	11.7		12	435.6		113	238		4.61	2023.10.06	1.89	79.6	39.8	7	1.8	2.5	2.06
1031	占雅芬	0	0	0	1	0	0	0	女	67	251		0.7	5053	5000	高血压肾损害	2022.12.07	1.53	72.3	39.3	14	1.38	1.46	2.28	0.96	0.90	540	130.3	5.24	1.4	138.2	18.83	11.9	297	26	133.7	31.54	109	418	31.1	2.84	2023.10.02	1.69	75.5	37.5	12	4.8	1.51	2.56
792	王玉海	0	0	0	0	0	0	1	男	81	265.051	2023-01-12 12:57:06	0.52			慢性肾小球肾炎	2022.12.08		98.6	26.1	3	15.32	1.58	2.67	0.72	0.88	538	270.1	3.92	1.94	135.0	15.91	12.1	134	17	283.6	29.01	81	418	19.8	2.93
687	唐素妹	0	0	0	2	1	0	0	女	61	266					慢性肾小球肾炎	2022.12.02	1.62	76	38.3	6	8.64	1.6	2.3	1.13	0.74	686	388.3	4.19	1.92	139.3	22.46	11.7	285	14	161.8	39.69	115	436	25.7	2.66	2023.10.02	1.77	78.6	37.8	10	2.32	1.62	2.43
119	丁茶仙	0	0	0	1	0	0	0	女	73	278		0.54		184	慢性肾小球肾炎	2022.12.10	2.13	83.8	39.8	8	0.32	2.6	2.44	1.41	1.23	751	30.3	4.96	1.43	138.9	19.90	10.1	372	20	28.9	26.21	107	502	35.4	4.89	2023.10.04	2.19	84	34.7	10	0.41	2.36	2.33
1014	俞照英	0	0	0	1	0	0	0	女	67	284				1002	慢性肾小球肾炎	2022.12.03	1.8	79.8	35.4	4	2.16	2.91	2.41	1.27	1.01	622	356.4	5.05	2.25	137.5	19.40	10.6	278	14	84.3	28.37	117	372	24.3	4.37	2023.10.03	1.88	78.9	35.8	9	5.62	2.21	2.46
196	高惠东	0	0	0	0	0	0	0	男	49	296					慢性肾小球肾炎	2022.12.06	1.37	67.6	41.1	13	3.73	1.79	2.04	3.76	0.78	1162	107.4	3.93	1.83	135.1	27.57	10.7	372	11	120.1	39.46	108	561	33.1	3.38	2023.10.12	1.3	65.4	44.1	11	1.88	1.49	2.24
630	沈玉英	0	0	0	0	0	0	0	女	77	296			3583		痛风肾	2022.12.08	1.63	75.8	31.4	23	5.37	1.42	2.7	1.05	1.02	484	155.5	4.88	0.98	135.9	18.82	12.0	186	18	42.8	35.41	91	368	29.2	3.16	2023.10.06	1.53	73.7	39	15	5.7	1.7	2.44
1067	张士芬	0	0	0	0	0	0	0	女	49	318					慢性肾小球肾炎	2022.12.07	1.76	76.8	37.6	11	1.2	2.08	2.11	1.05	0.94	851	65.2	5.33	1.83	137.7	25.73	10.3	355	16	20.3	28.96	106	443	36.1	3.63	2023.10.09	1.79	77.8	40.2	12	2.68	1.78	2.3
1077	张文玉	0	0	0	ND	0	0	0	女	72	325		0.61			慢性肾小球肾炎	2022.10.07							2.5				440.7	4.9	1.88	137.8							123				2023.10.02	1.9	80.4	35.2	9	2.75	1.83	2.56
395	李家俊	0	0	0	2	1	0	0	男	80	332					痛风肾	2022.11.17																					90				2023.10.07	1.53	72.8	31.4	21	19.43	1.67	2.22
1104	章维妮	0	0	0	2	1	0	0	女	44	373		0.5			慢性肾小球肾炎	2022.10.14	1.89	79.7	36.1	4	13.43	1.63	2.45	2	0.97	799	117.4	4.33	1.53	138.7	24.63	11.2	277	19	289.5	36.28	107	377	27.6	3.29	2023.10.06	1.66	74.9	36.2	6	4.09	1.57	2.41
220	郭勤芳	0	0	0	1	0	0	0	女	72	375			329		多囊肾	2022.10.03	1.82	78.1	43.1	10	0.42	1.72	2.26	1.33	1.03	695	190.2	5.30	1.65	139.9	23.33	12.1	336	19	57.9	25.72	108	464	14.6	3.36	2023.10.02	1.58	73.4	45.3	8	0.44	1.87	2.29
1159	周毛毛	0	0	0	2	1	0	1	男	74	3	2023-02-15 14:56:40		1577		糖尿病肾病	2022.12.05			29.2	12	12.97	1.82	1.98	1.53	0.81	341	61.2	4.64	1.4	139.9	16.28	11		14	127		124	481		3.23
1046	张华捷	1	1	1	2	1	0	1	男	69	50	2024-03-11 17:51:44			5053	糖尿病肾病	2022.12.02	1.16	63.6	40.4	7	3.32	2.4	2.12	7.44	0.76	587	386.2	4.51	1.9	139	18.41		156	18	76.3	19.81	138	407	23.6	3.98	2023.10.03			34.4	10	74.57	3.42	2.12
[truncated: 17 more columns]

## Sheet: Sheet2
ALB - Albumin				标号 - Serial Number (SN)						SN
ALT - Alanine Aminotransferase				姓名 - Name						Name
AST - Aspartate Aminotransferase				疫苗接种情况 - Vaccination Status						Vaccination Status
BNP - Brain Natriuretic Peptide				疫苗是否接种1=是 - Vaccination Done 1=yes						Vaccination Done 1=yes
Ca - Calcium				疫苗接种针数 - Number of Vaccine Doses						Number of Vaccine Doses
CTR - Cardiothoracic Ratio				新冠感染情况 - COVID-19 Infection Status						COVID-19 Infection Status
Cr - Creatinine				新冠住院 1=是 - COVID-19 Hospitalization 1=yes						COVID-19 Hospitalization 1=yes
F/T - Transferrin Saturation				新冠重症及死亡 1=是 - Severe COVID-19 and Death 1=yes						Severe COVID-19 and Death 1=yes
Hb - Hemoglobin				转归1=死亡 - Outcome 1=Death						Outcome 1=Death
HDL-C - High-Density Lipoprotein Cholesterol				性别 - Gender						Gender
hs-CRP - High Sensitivity C-Reactive Protein				年龄 - Age						Age (years)
K - Potassium				透析龄生存日期（月） - Dialysis Duration (months)						Dialysis Surviva (months)
KT/V -				心胸比 - Cardiothoracic Ratio (CTR)						CTR
LDL-C - Low-Density Lipoprotein Cholesterol				BNP1 - BNP1						BNP1 (pg/mL)
Na - Sodium				BNP2 - BNP2						BNP2 (pg/mL)
PA - Prealbumin				原发病 - Primary Disease						Primary Disease
PHOS - Phosphate				化验日期1 - Test Date 1						Test Date 1
PT - Prothrombin Time				KT/V - KT/V						KT/V
SN - Serial Number				URR - URR						URR (%)
TCH - Total Cholesterol				白蛋白(ALB) - Albumin (ALB)						ALB (g/dL)
TG - Triglycerides				丙氨酸氨基转移酶(ALT) - Alanine Aminotransferase (ALT)						ALT (U/L)
UA - Uric Acid				超敏C反应蛋白（hs-CRP) - High Sensitivity C-Reactive Protein (hs-CRP)						hs-CRP (mg/L)
URR- Urea Reduction Ratio				低密度脂蛋白胆固醇(LDL-C) - Low-Density Lipoprotein Cholesterol (LDL-C)						LDL-C (mg/dL)
				钙(Ca) - Calcium (Ca)						Ca (mg/dL)
				甘油三酯(TG) - Triglycerides (TG)						TG (mg/dL)
				高密度脂蛋白胆固醇(HDL-C) - High-Density Lipoprotein Cholesterol (HDL-C)						HDL-C (mg/dL)
				谷草转氨酶(AST) - Aspartate Aminotransferase (AST)						AST (U/L)
				肌酐(Cr) - Creatinine (Cr)						Cr (mg/dL)
				甲状旁腺激素 - Parathyroid Hormone						Parathyroid Hormone (pg/mL)
				钾(K) - Potassium (K)						K (mEq/L)
				磷(PHOS) - Phosphate (PHOS)						PHOS (mg/dL)
				钠(Na) - Sodium (Na)						Na (mEq/L)
				尿素(Urea) - Urea						Urea (mg/dL)
				凝血酶原时间(PT) - Prothrombin Time (PT)						PT (seconds)
				前白蛋白(PA) - Prealbumin (PA)						PA (mg/dL)
				天门冬氨酸氨基转移酶(AST) - Aspartate Aminotransferase (AST)						Ferritin (ng/mL)
				铁蛋白 - Ferritin						Beta-2 Microglobulin (mg/L)
				血β2-微球蛋白 - Beta-2 Microglobulin						Hb (g/dL)
				血红蛋白(Hb) - Hemoglobin (Hb)						UA (mg/dL)
				血尿酸(UA) - Uric Acid (UA)						F/T (%)
				转铁蛋白饱和度（F/T） - Transferrin Saturation (F/T)						TCH (mg/dL)
				总胆固醇（TCH) - Total Cholesterol (TCH)						Test Date 2
				化验日期2 - Test Date 2						KT2
				KT2 - KT2						URR2 (%)
				URR2 - URR2						ALB2 (g/dL)
				白蛋白(ALB)2 - Albumin (ALB)2						ALT2 (U/L)
				丙氨酸氨基转移酶(ALT)2 - Alanine Aminotransferase (ALT)2						hs-CRP2 (mg/L)
				超敏C反应蛋白（hs-CRP)2 - High Sensitivity C-Reactive Protein (hs-CRP)2						LDL-C2 (mg/dL)
				低密度脂蛋白胆固醇(LDL-C)2 - Low-Density Lipoprotein Cholesterol (LDL-C)2						Ca2 (mg/dL)
				钙(Ca)2 - Calcium (Ca)2						TG2 (mg/dL)
				甘油三酯(TG)2 - Triglycerides (TG)2						HDL-C2 (mg/dL)
				高密度脂蛋白胆固醇(HDL-C)2 - High-Density Lipoprotein Cholesterol (HDL-C)2						Cr2 (mg/dL)
				肌酐(Cr)2 - Creatinine (Cr)2						Parathyroid Hormone 2 (pg/mL)
				甲状旁腺激素2 - Parathyroid Hormone 2						K2 (mEq/L)
				钾(K)2 - Potassium (K)2						PHOS2 (mg/dL)
				磷(PHOS)2 - Phosphate (PHOS)2						Na2 (mEq/L)
				钠(Na)2 - Sodium (Na)2						Urea 2 (mg/dL)
				尿素(Urea)2 - Urea 2						PT2 (seconds)
				凝血酶原时间(PT)2 - Prothrombin Time (PT)2						PA2 (mg/dL)
				前白蛋白2 - Prealbumin 2						Ferritin 2 (ng/mL)
				天门冬氨酸氨基转移酶(AST)2 - Aspartate Aminotransferase (AST)2						Beta-2 Microglobulin 2 (mg/L)
				铁蛋白2 - Ferritin 2						Hb2 (g/dL)
				血β2-微球蛋白2 - Beta-2 Microglobulin 2						UA2 (mg/dL)
				血红蛋白(Hb)2 - Hemoglobin (Hb)2						F2 (%)
				血尿酸(UA)2 - Uric Acid (UA)2						TCH2 (mg/dL)
				转铁蛋白饱和度（F）2 - Transferrin Saturation (F)2
				总胆固醇（TCH)2 - Total Cholesterol (TCH)2
